# Supplementary material for: 4-Hy­droxy-1-methyl-3-phenyl­quinolin-2(1H)-one
Source: Acta Crystallogr Sect E Struct Rep Online. 2013 Jan 12;69(Pt 2):o231. doi: 10.1107/S1600536813000226 (PMC3569765; doi:10.1107/S1600536813000226)
Supplement: Supplementary file 1 [file e-69-0o231-sup1.cif]

##############################################################################
#                                                                            #
# This CIF contains the data in a paper accepted for publication in          #
# Acta Crystallographica Section E. It conforms to the requirements of       #
# Notes for Authors for Acta Crystallographica Section E, and has been       #
# peer reviewed under the auspices of the IUCr Commission on Journals.       #
#                                                                            #
# Full details of the Crystallographic Information File format               #
# are given in the paper "The Crystallographic Information File (CIF):       #
# a New Standard Archive File for Crystallography" by S. R. Hall, F. H.      #
# Allen and I. D. Brown [Acta Cryst. (1991), A47, 655-685].                  #
#                                                                            #
# The current version of the core CIF dictionary is obtainable from          #
# ftp://ftp.iucr.org/pub/cif_core.dic.                                       #
#                                                                            #
# Software is freely available for graphical display of the structure(s)     #
# in this CIF. For information consult the CIF software page                 #
# http://www.iucr.org/resources/cif/software.                                #
#                                                                            #
# This file may be used for bona fide research purposes within the           #
# scientific community so long as proper attribution is given to the journal # 
# article from which it was obtained.                                        #
#                                                                            #
##############################################################################
data_I
_audit_creation_method     SHELXL-97
_chemical_name_systematic
;
4-Hydroxy-1-methyl-3-phenylquinolin-2(1<i>H</i>)-one
;
_chemical_name_common     ?
_chemical_formula_moiety     'C16 H13 N O2'
_chemical_formula_sum     'C16 H13 N O2'
_chemical_formula_iupac     'C16 H13 N O2'
_chemical_formula_weight     251.27
_chemical_melting_point_gt     495
_chemical_melting_point_lt     499
_symmetry_cell_setting     monoclinic
_symmetry_space_group_name_H-M     'P 21'
_symmetry_space_group_name_Hall     'P 2yb'
loop_
    _symmetry_equiv_pos_as_xyz
    'x, y, z'
    '-x, y+1/2, -z'
_cell_length_a     6.1787(2)
_cell_length_b     8.2696(2)
_cell_length_c     12.3665(4)
_cell_angle_alpha     90.00
_cell_angle_beta     101.632(2)
_cell_angle_gamma     90.00
_cell_volume     618.89(3)
_cell_formula_units_Z     2
_cell_measurement_reflns_used     1471
_cell_measurement_theta_min     1.00
_cell_measurement_theta_max     27.48
_cell_measurement_temperature     293(2)
_exptl_crystal_description     prism
_exptl_crystal_colour     colorless
_exptl_crystal_size_max     0.50
_exptl_crystal_size_mid     0.25
_exptl_crystal_size_min     0.10
_exptl_crystal_density_diffrn     1.348
_exptl_crystal_density_meas     ?
_exptl_crystal_density_method     'not measured'
_exptl_crystal_F_000     264
_exptl_absorpt_coefficient_mu     0.089
_exptl_absorpt_correction_type     multi-scan
_exptl_absorpt_process_details     '(SCALEPACK; Otwinowski & Minor, 1997)'
_exptl_absorpt_correction_T_min     0.9567
_exptl_absorpt_correction_T_max     0.9911
_exptl_special_details
;
216 frames in 4 sets of \f scans + \w scans. Rotation/frame = 2.0 \%.
Crystal-detector distance = 31 mm. Measuring time = 200 s/\%.
;
_diffrn_ambient_temperature     293(2)
_diffrn_radiation_type     MoK\a
_diffrn_radiation_wavelength     0.71073
_diffrn_radiation_source     'fine-focus sealed tube'
_diffrn_radiation_monochromator     graphite
_diffrn_measurement_device_type
;
Nonius KappaCCD area-detector
;
_diffrn_measurement_method     '\f scans + \w scans'
_diffrn_detector_area_resol_mean     ?
_diffrn_reflns_number     2580
_diffrn_reflns_av_R_equivalents     0.0170
_diffrn_reflns_av_sigmaI/netI     0.0246
_diffrn_reflns_theta_min     5.48
_diffrn_reflns_theta_max     27.41
_diffrn_reflns_theta_full     27.41
_diffrn_measured_fraction_theta_max     0.987
_diffrn_measured_fraction_theta_full     0.987
_diffrn_reflns_limit_h_min     -7
_diffrn_reflns_limit_h_max     7
_diffrn_reflns_limit_k_min     -10
_diffrn_reflns_limit_k_max     8
_diffrn_reflns_limit_l_min     -16
_diffrn_reflns_limit_l_max     15
_diffrn_standards_number     ?
_diffrn_standards_interval_count     ?
_diffrn_standards_interval_time     ?
_diffrn_standards_decay_%     ?
_refine_special_details
;
Refinement of <i>F</i>^2^ against ALL reflections. The weighted <i>R</i>-factor
<i>wR</i> and goodness of fit <i>S</i> are based on <i>F</i>^2^, conventional
<i>R</i>-factors <i>R</i> are based on <i>F</i>, with <i>F</i> set to zero for
negative <i>F</i>^2^. The threshold expression of <i>F</i>^2^ >
2\s(<i>F</i>^2^) is used only for calculating <i>R</i>-factors(gt) <i>etc</i>.
and is not relevant to the choice of reflections for refinement.
<i>R</i>-factors based on <i>F</i>^2^ are statistically about twice as large
as those based on <i>F</i>, and <i>R</i>- factors based on ALL data will be
even larger.
;
_reflns_number_total     1479
_reflns_number_gt     1235
_reflns_threshold_expression     I>2\s(I)
_refine_ls_structure_factor_coef     Fsqd
_refine_ls_matrix_type     full
_refine_ls_R_factor_all     0.0503
_refine_ls_R_factor_gt     0.0393
_refine_ls_wR_factor_gt     0.0942
_refine_ls_wR_factor_ref     0.1023
_refine_ls_goodness_of_fit_ref     1.018
_refine_ls_restrained_S_all     1.018
_refine_ls_number_reflns     1479
_refine_ls_number_parameters     174
_refine_ls_number_restraints     1
_refine_ls_hydrogen_treatment     constr
_refine_ls_weighting_scheme     calc
_refine_ls_weighting_details
         'calc w=1/[\s^2^(Fo^2^)+(0.0575P)^2^+0.0786P] where P=(Fo^2^+2Fc^2^)/3'
_atom_sites_solution_hydrogens     geom
_atom_sites_solution_primary     direct
_atom_sites_solution_secondary     difmap
_refine_ls_shift/su_max     0.0001
_refine_ls_shift/su_mean     0.0001
_refine_diff_density_max     0.134
_refine_diff_density_min     -0.160
_refine_ls_extinction_method     none
_refine_ls_extinction_coef     ?
_refine_ls_abs_structure_details     ?
_refine_ls_abs_structure_Flack     ?
loop_
    _atom_type_symbol
    _atom_type_description
    _atom_type_scat_dispersion_real
    _atom_type_scat_dispersion_imag
    _atom_type_scat_source
    'C' 'C' 0.0033 0.0016
                         'International Tables Vol C Tables 4.2.6.8 and 6.1.1.4'
    'H' 'H' 0.0000 0.0000
                         'International Tables Vol C Tables 4.2.6.8 and 6.1.1.4'
    'N' 'N' 0.0061 0.0033
                         'International Tables Vol C Tables 4.2.6.8 and 6.1.1.4'
    'O' 'O' 0.0106 0.0060
                         'International Tables Vol C Tables 4.2.6.8 and 6.1.1.4'
_computing_data_collection     'COLLECT (Nonius, 1998)'
_computing_cell_refinement     'DENZO and SCALEPACK (Otwinowski & Minor, 1997)'
_computing_data_reduction     'DENZO and SCALEPACK (Otwinowski & Minor, 1997)'
_computing_structure_solution     'SHELXS97 (Sheldrick, 2008)'
_computing_structure_refinement     'SHELXL97 (Sheldrick, 2008)'
_computing_molecular_graphics
                           'PLATON (Spek, 2009) and DIAMOND (Brandenburg, 1999)'
_computing_publication_material     'WinGX (Farrugia, 2012)'
loop_
    _atom_site_type_symbol
    _atom_site_label
    _atom_site_fract_x
    _atom_site_fract_y
    _atom_site_fract_z
    _atom_site_U_iso_or_equiv
    _atom_site_adp_type
    _atom_site_calc_flag
    _atom_site_refinement_flags
    _atom_site_occupancy
    _atom_site_symmetry_multiplicity
    _atom_site_disorder_assembly
    _atom_site_disorder_group
    N N1 -0.3506(3) 0.6870(2) 0.76995(14) 0.0421(5) Uani d . 1 1 . .
    O O1 -0.3484(2) 0.6084(2) 0.94498(12) 0.0461(4) Uani d . 1 1 . .
    O O2 0.2230(3) 0.9476(3) 0.86700(12) 0.0527(5) Uani d . 1 1 . .
    H H2O 0.2433 0.9751 0.9320 0.079 Uiso calc R 1 1 . .
    C C1 -0.2491(4) 0.7574(3) 0.69150(17) 0.0408(5) Uani d . 1 1 . .
    C C2 -0.3367(5) 0.7420(4) 0.57760(19) 0.0563(7) Uani d . 1 1 . .
    H H2 -0.4659 0.6833 0.5536 0.068 Uiso calc R 1 1 . .
    C C3 -0.2321(5) 0.8131(4) 0.50211(19) 0.0640(8) Uani d . 1 1 . .
    H H3 -0.2903 0.8004 0.4272 0.077 Uiso calc R 1 1 . .
    C C4 -0.0430(6) 0.9027(4) 0.5350(2) 0.0631(7) Uani d . 1 1 . .
    H H4 0.0251 0.9512 0.4827 0.076 Uiso calc R 1 1 . .
    C C5 0.0453(5) 0.9202(3) 0.64626(19) 0.0531(6) Uani d . 1 1 . .
    H H5 0.1720 0.9821 0.6688 0.064 Uiso calc R 1 1 . .
    C C6 -0.0539(4) 0.8458(3) 0.72531(17) 0.0408(5) Uani d . 1 1 . .
    C C7 0.0393(4) 0.8579(3) 0.84224(17) 0.0392(5) Uani d . 1 1 . .
    C C8 -0.0553(4) 0.7782(3) 0.91735(16) 0.0374(5) Uani d . 1 1 . .
    C C9 -0.2559(3) 0.6871(3) 0.88098(16) 0.0374(5) Uani d . 1 1 . .
    C C10 -0.5599(4) 0.6003(4) 0.7363(2) 0.0558(6) Uani d . 1 1 . .
    H H10A -0.5330 0.4973 0.7057 0.084 Uiso calc R 1 1 . .
    H H10B -0.6579 0.6625 0.6817 0.084 Uiso calc R 1 1 . .
    H H10C -0.6261 0.5843 0.7994 0.084 Uiso calc R 1 1 . .
    C C11 0.0412(3) 0.7767(3) 1.03788(15) 0.0374(5) Uani d . 1 1 . .
    C C12 0.2473(4) 0.7070(3) 1.07702(19) 0.0456(5) Uani d . 1 1 . .
    H H12 0.3288 0.6669 1.0274 0.055 Uiso calc R 1 1 . .
    C C13 0.3319(4) 0.6971(4) 1.1895(2) 0.0537(6) Uani d . 1 1 . .
    H H13 0.4682 0.6483 1.2151 0.064 Uiso calc R 1 1 . .
    C C14 0.2142(5) 0.7594(4) 1.26318(19) 0.0568(7) Uani d . 1 1 . .
    H H14 0.2709 0.7523 1.3386 0.068 Uiso calc R 1 1 . .
    C C15 0.0133(4) 0.8321(4) 1.22571(19) 0.0535(6) Uani d . 1 1 . .
    H H15 -0.0640 0.8764 1.2758 0.064 Uiso calc R 1 1 . .
    C C16 -0.0749(4) 0.8396(3) 1.11342(18) 0.0460(6) Uani d . 1 1 . .
    H H16 -0.2124 0.8871 1.0886 0.055 Uiso calc R 1 1 . .
loop_
    _atom_site_aniso_label
    _atom_site_aniso_U_11
    _atom_site_aniso_U_22
    _atom_site_aniso_U_33
    _atom_site_aniso_U_12
    _atom_site_aniso_U_13
    _atom_site_aniso_U_23
    N1 0.0427(10) 0.0467(10) 0.0362(9) 0.0025(9) 0.0062(7) 0.0040(9)
    O1 0.0438(8) 0.0554(10) 0.0408(8) 0.0007(8) 0.0124(6) 0.0101(7)
    O2 0.0653(10) 0.0598(10) 0.0366(8) -0.0198(9) 0.0191(8) -0.0084(8)
    C1 0.0524(12) 0.0392(11) 0.0311(10) 0.0092(10) 0.0095(9) 0.0020(9)
    C2 0.0630(15) 0.0639(17) 0.0397(12) 0.0002(13) 0.0047(11) 0.0030(12)
    C3 0.087(2) 0.0729(19) 0.0299(11) 0.0020(17) 0.0058(12) 0.0045(12)
    C4 0.0925(19) 0.0656(17) 0.0352(11) -0.0053(16) 0.0220(12) 0.0065(12)
    C5 0.0719(15) 0.0535(15) 0.0376(11) -0.0069(13) 0.0201(11) -0.0013(12)
    C6 0.0531(13) 0.0377(11) 0.0339(10) 0.0027(10) 0.0143(9) -0.0009(9)
    C7 0.0472(12) 0.0402(12) 0.0325(10) -0.0009(9) 0.0136(9) -0.0039(9)
    C8 0.0448(11) 0.0383(11) 0.0312(10) 0.0041(9) 0.0128(8) -0.0010(9)
    C9 0.0418(11) 0.0392(11) 0.0327(10) 0.0083(10) 0.0115(8) 0.0030(9)
    C10 0.0476(12) 0.0669(16) 0.0497(13) -0.0029(13) 0.0022(10) 0.0035(13)
    C11 0.0432(11) 0.0398(11) 0.0315(10) -0.0029(10) 0.0127(9) 0.0005(9)
    C12 0.0439(12) 0.0535(14) 0.0410(11) 0.0019(11) 0.0126(9) -0.0017(11)
    C13 0.0470(13) 0.0618(15) 0.0492(13) 0.0024(12) 0.0019(10) 0.0052(13)
    C14 0.0621(15) 0.0732(17) 0.0317(11) -0.0115(14) 0.0017(10) 0.0033(11)
    C15 0.0594(15) 0.0693(16) 0.0353(11) -0.0037(13) 0.0177(10) -0.0062(12)
    C16 0.0483(12) 0.0557(14) 0.0354(11) 0.0045(11) 0.0118(9) -0.0011(11)
_geom_special_details
;
All s.u.'s (except the s.u. in the dihedral angle between two l.s. planes) are
estimated using the full covariance matrix. The cell s.u.'s are taken into
account individually in the estimation of s.u.'s in distances, angles and
torsion angles; correlations between s.u.'s in cell parameters are only used
when they are defined by crystal symmetry. An approximate (isotropic)
treatment of cell s.u.'s is used for estimating s.u.'s involving l.s. planes.
;
loop_
    _geom_bond_atom_site_label_1
    _geom_bond_atom_site_label_2
    _geom_bond_site_symmetry_2
    _geom_bond_distance
    _geom_bond_publ_flag
    N1 C9 . 1.380(3) ?
    N1 C1 . 1.385(3) ?
    N1 C10 . 1.464(3) ?
    O1 C9 . 1.248(3) ?
    O2 C7 . 1.339(3) ?
    O2 H2O . 0.8200 ?
    C1 C6 . 1.400(3) ?
    C1 C2 . 1.409(3) ?
    C2 C3 . 1.370(4) ?
    C2 H2 . 0.9300 ?
    C3 C4 . 1.374(4) ?
    C3 H3 . 0.9300 ?
    C4 C5 . 1.382(3) ?
    C4 H4 . 0.9300 ?
    C5 C6 . 1.397(3) ?
    C5 H5 . 0.9300 ?
    C6 C7 . 1.448(3) ?
    C7 C8 . 1.363(3) ?
    C8 C9 . 1.443(3) ?
    C8 C11 . 1.490(3) ?
    C10 H10A . 0.9600 ?
    C10 H10B . 0.9600 ?
    C10 H10C . 0.9600 ?
    C11 C16 . 1.389(3) ?
    C11 C12 . 1.393(3) ?
    C12 C13 . 1.386(3) ?
    C12 H12 . 0.9300 ?
    C13 C14 . 1.376(4) ?
    C13 H13 . 0.9300 ?
    C14 C15 . 1.373(4) ?
    C14 H14 . 0.9300 ?
    C15 C16 . 1.387(3) ?
    C15 H15 . 0.9300 ?
    C16 H16 . 0.9300 ?
loop_
    _geom_angle_atom_site_label_1
    _geom_angle_atom_site_label_2
    _geom_angle_atom_site_label_3
    _geom_angle_site_symmetry_1
    _geom_angle_site_symmetry_3
    _geom_angle
    _geom_angle_publ_flag
    C9 N1 C1 . . 122.40(19) ?
    C9 N1 C10 . . 117.14(19) ?
    C1 N1 C10 . . 120.37(18) ?
    C7 O2 H2O . . 109.5 ?
    N1 C1 C6 . . 119.64(18) ?
    N1 C1 C2 . . 121.7(2) ?
    C6 C1 C2 . . 118.7(2) ?
    C3 C2 C1 . . 120.2(2) ?
    C3 C2 H2 . . 119.9 ?
    C1 C2 H2 . . 119.9 ?
    C2 C3 C4 . . 121.3(2) ?
    C2 C3 H3 . . 119.3 ?
    C4 C3 H3 . . 119.3 ?
    C3 C4 C5 . . 119.5(2) ?
    C3 C4 H4 . . 120.3 ?
    C5 C4 H4 . . 120.3 ?
    C4 C5 C6 . . 120.7(2) ?
    C4 C5 H5 . . 119.7 ?
    C6 C5 H5 . . 119.7 ?
    C5 C6 C1 . . 119.60(19) ?
    C5 C6 C7 . . 121.7(2) ?
    C1 C6 C7 . . 118.66(19) ?
    O2 C7 C8 . . 124.90(19) ?
    O2 C7 C6 . . 114.51(18) ?
    C8 C7 C6 . . 120.6(2) ?
    C7 C8 C9 . . 119.96(18) ?
    C7 C8 C11 . . 123.1(2) ?
    C9 C8 C11 . . 116.93(18) ?
    O1 C9 N1 . . 118.3(2) ?
    O1 C9 C8 . . 123.29(18) ?
    N1 C9 C8 . . 118.40(18) ?
    N1 C10 H10A . . 109.5 ?
    N1 C10 H10B . . 109.5 ?
    H10A C10 H10B . . 109.5 ?
    N1 C10 H10C . . 109.5 ?
    H10A C10 H10C . . 109.5 ?
    H10B C10 H10C . . 109.5 ?
    C16 C11 C12 . . 118.78(19) ?
    C16 C11 C8 . . 120.87(19) ?
    C12 C11 C8 . . 120.32(18) ?
    C13 C12 C11 . . 120.4(2) ?
    C13 C12 H12 . . 119.8 ?
    C11 C12 H12 . . 119.8 ?
    C14 C13 C12 . . 120.0(2) ?
    C14 C13 H13 . . 120.0 ?
    C12 C13 H13 . . 120.0 ?
    C15 C14 C13 . . 120.2(2) ?
    C15 C14 H14 . . 119.9 ?
    C13 C14 H14 . . 119.9 ?
    C14 C15 C16 . . 120.2(2) ?
    C14 C15 H15 . . 119.9 ?
    C16 C15 H15 . . 119.9 ?
    C15 C16 C11 . . 120.3(2) ?
    C15 C16 H16 . . 119.8 ?
    C11 C16 H16 . . 119.8 ?
loop_
    _geom_torsion_atom_site_label_1
    _geom_torsion_atom_site_label_2
    _geom_torsion_atom_site_label_3
    _geom_torsion_atom_site_label_4
    _geom_torsion_site_symmetry_1
    _geom_torsion_site_symmetry_2
    _geom_torsion_site_symmetry_3
    _geom_torsion_site_symmetry_4
    _geom_torsion
    _geom_torsion_publ_flag
    C9 N1 C1 C6 . . . . -6.3(3) ?
    C10 N1 C1 C6 . . . . 177.3(2) ?
    C9 N1 C1 C2 . . . . 173.3(2) ?
    C10 N1 C1 C2 . . . . -3.0(3) ?
    N1 C1 C2 C3 . . . . -180.0(2) ?
    C6 C1 C2 C3 . . . . -0.3(4) ?
    C1 C2 C3 C4 . . . . -1.1(5) ?
    C2 C3 C4 C5 . . . . 0.7(5) ?
    C3 C4 C5 C6 . . . . 1.0(5) ?
    C4 C5 C6 C1 . . . . -2.3(4) ?
    C4 C5 C6 C7 . . . . 178.0(3) ?
    N1 C1 C6 C5 . . . . -178.4(2) ?
    C2 C1 C6 C5 . . . . 1.9(3) ?
    N1 C1 C6 C7 . . . . 1.4(3) ?
    C2 C1 C6 C7 . . . . -178.3(2) ?
    C5 C6 C7 O2 . . . . 1.2(3) ?
    C1 C6 C7 O2 . . . . -178.5(2) ?
    C5 C6 C7 C8 . . . . -177.1(2) ?
    C1 C6 C7 C8 . . . . 3.2(3) ?
    O2 C7 C8 C9 . . . . 179.0(2) ?
    C6 C7 C8 C9 . . . . -2.9(3) ?
    O2 C7 C8 C11 . . . . -2.4(4) ?
    C6 C7 C8 C11 . . . . 175.7(2) ?
    C1 N1 C9 O1 . . . . -173.6(2) ?
    C10 N1 C9 O1 . . . . 2.9(3) ?
    C1 N1 C9 C8 . . . . 6.6(3) ?
    C10 N1 C9 C8 . . . . -177.0(2) ?
    C7 C8 C9 O1 . . . . 178.3(2) ?
    C11 C8 C9 O1 . . . . -0.4(3) ?
    C7 C8 C9 N1 . . . . -1.8(3) ?
    C11 C8 C9 N1 . . . . 179.48(19) ?
    C7 C8 C11 C16 . . . . 118.9(3) ?
    C9 C8 C11 C16 . . . . -62.4(3) ?
    C7 C8 C11 C12 . . . . -63.2(3) ?
    C9 C8 C11 C12 . . . . 115.5(2) ?
    C16 C11 C12 C13 . . . . 1.7(4) ?
    C8 C11 C12 C13 . . . . -176.3(2) ?
    C11 C12 C13 C14 . . . . -1.4(4) ?
    C12 C13 C14 C15 . . . . -0.2(5) ?
    C13 C14 C15 C16 . . . . 1.6(5) ?
    C14 C15 C16 C11 . . . . -1.3(4) ?
    C12 C11 C16 C15 . . . . -0.3(4) ?
    C8 C11 C16 C15 . . . . 177.6(2) ?
loop_
    _geom_hbond_atom_site_label_D
    _geom_hbond_atom_site_label_H
    _geom_hbond_atom_site_label_A
    _geom_hbond_site_symmetry_A
    _geom_hbond_distance_DH
    _geom_hbond_distance_HA
    _geom_hbond_distance_DA
    _geom_hbond_angle_DHA
    O2 H2O O1 2_557 0.82 1.89 2.655(2) 155.9
_iucr_refine_instructions_details
;
TITL k2244 in P 21
CELL  0.71073   6.1787   8.2696  12.3665   90.000  101.632   90.000
ZERR     2.00   0.0002   0.0002   0.0004    0.000    0.002    0.000
LATT  -1
SYMM  - X, 1/2 + Y, - Z
SFAC  C    H    N    O
UNIT  32   26   2    4
FMAP   2
MERG 3
SIZE 0.50 0.25 0.10
ACTA
CONF
HTAB
EQIV $1 -X, Y+0.5, -Z+2
HTAB O2 O1_$1
PLAN   20
BOND $H
MPLA 10 N1 C1 C2 C3 C4 C5 C6 C7 C8 C9
MPLA 6 C11 C12 C13 C14 C15 C16
L.S.  10
WGHT    0.057500    0.078600
FVAR       2.17557
N1    3   -0.350638    0.687024    0.769947    11.00000    0.04272    0.04667 =
         0.03622    0.00397    0.00618    0.00245
O1    4   -0.348374    0.608365    0.944980    11.00000    0.04377    0.05543 =
         0.04079    0.01014    0.01243    0.00065
O2    4    0.222955    0.947587    0.866999    11.00000    0.06526    0.05983 =
         0.03657   -0.00837    0.01906   -0.01978
AFIX 147
H2O   2    0.243329    0.975073    0.931977    11.00000   -1.50000
AFIX   0
C1    1   -0.249148    0.757448    0.691496    11.00000    0.05243    0.03920 =
         0.03110    0.00196    0.00950    0.00924
C2    1   -0.336716    0.741986    0.577596    11.00000    0.06299    0.06388 =
         0.03967    0.00296    0.00472    0.00016
AFIX  43
H2    2   -0.465899    0.683343    0.553578    11.00000   -1.20000
AFIX   0
C3    1   -0.232142    0.813076    0.502114    11.00000    0.08663    0.07293 =
         0.02988    0.00450    0.00584    0.00203
AFIX  43
H3    2   -0.290324    0.800429    0.427164    11.00000   -1.20000
AFIX   0
C4    1   -0.043012    0.902681    0.534963    11.00000    0.09251    0.06563 =
         0.03516    0.00650    0.02204   -0.00527
AFIX  43
H4    2    0.025054    0.951170    0.482704    11.00000   -1.20000
AFIX   0
C5    1    0.045283    0.920190    0.646262    11.00000    0.07187    0.05346 =
         0.03765   -0.00130    0.02008   -0.00694
AFIX  43
H5    2    0.172000    0.982127    0.668757    11.00000   -1.20000
AFIX   0
C6    1   -0.053949    0.845761    0.725314    11.00000    0.05305    0.03774 =
         0.03394   -0.00095    0.01431    0.00266
C7    1    0.039251    0.857861    0.842236    11.00000    0.04721    0.04016 =
         0.03253   -0.00394    0.01364   -0.00091
C8    1   -0.055310    0.778229    0.917352    11.00000    0.04483    0.03829 =
         0.03125   -0.00103    0.01284    0.00408
C9    1   -0.255911    0.687060    0.880980    11.00000    0.04182    0.03924 =
         0.03274    0.00302    0.01149    0.00826
C10   1   -0.559944    0.600328    0.736302    11.00000    0.04762    0.06688 =
         0.04968    0.00353    0.00223   -0.00289
AFIX 137
H10A  2   -0.533033    0.497309    0.705741    11.00000   -1.50000
H10B  2   -0.657937    0.662506    0.681733    11.00000   -1.50000
H10C  2   -0.626133    0.584311    0.799365    11.00000   -1.50000
AFIX   0
C11   1    0.041201    0.776700    1.037881    11.00000    0.04321    0.03984 =
         0.03146    0.00048    0.01268   -0.00288
C12   1    0.247320    0.707036    1.077018    11.00000    0.04392    0.05351 =
         0.04098   -0.00170    0.01257    0.00192
AFIX  43
H12   2    0.328760    0.666908    1.027368    11.00000   -1.20000
AFIX   0
C13   1    0.331867    0.697123    1.189487    11.00000    0.04697    0.06184 =
         0.04916    0.00523    0.00189    0.00237
AFIX  43
H13   2    0.468172    0.648338    1.215129    11.00000   -1.20000
AFIX   0
C14   1    0.214169    0.759442    1.263181    11.00000    0.06213    0.07318 =
         0.03168    0.00329    0.00165   -0.01151
AFIX  43
H14   2    0.270878    0.752340    1.338627    11.00000   -1.20000
AFIX   0
C15   1    0.013290    0.832074    1.225714    11.00000    0.05944    0.06925 =
         0.03530   -0.00616    0.01766   -0.00370
AFIX  43
H15   2   -0.063968    0.876380    1.275795    11.00000   -1.20000
AFIX   0
C16   1   -0.074893    0.839625    1.113417    11.00000    0.04832    0.05570 =
         0.03535   -0.00108    0.01184    0.00452
AFIX  43
H16   2   -0.212418    0.887056    1.088603    11.00000   -1.20000
HKLF 4
REM  k2244 in P 21
REM R1 =  0.0393 for   1235 Fo > 4sig(Fo)  and  0.0503 for all   1479 data
REM    174 parameters refined using      1 restraints
END
WGHT      0.0680      0.0463
REM Highest difference peak  0.134,  deepest hole -0.160,  1-sigma level  0.033
Q1    1  -0.0071  0.7781  0.9869  11.00000  0.05    0.13
Q2    1  -0.5551  0.4932  0.7804  11.00000  0.05    0.12
Q3    1  -0.5434  0.6500  0.5472  11.00000  0.05    0.11
Q4    1  -0.0375  0.7698  1.0685  11.00000  0.05    0.11
Q5    1  -0.0273  0.8684  0.7528  11.00000  0.05    0.11
Q6    1   0.0621  0.9042  0.5032  11.00000  0.05    0.10
Q7    1   0.2951  1.1297  0.9067  11.00000  0.05    0.10
Q8    1  -0.6467  0.7012  0.8029  11.00000  0.05    0.10
Q9    1   0.0636  1.0820  0.7607  11.00000  0.05    0.10
Q10   1   0.0159  0.8446  0.7025  11.00000  0.05    0.10
Q11   1   0.2424  0.8682  1.0640  11.00000  0.05    0.10
Q12   1  -0.0588  0.6630  1.1164  11.00000  0.05    0.10
Q13   1  -0.2583  0.7203  0.6354  11.00000  0.05    0.09
Q14   1  -0.1002  0.7298  0.8977  11.00000  0.05    0.09
Q15   1  -0.2958  0.6869  0.7390  11.00000  0.05    0.09
Q16   1  -0.6355  0.5847  0.6228  11.00000  0.05    0.09
Q17   1   0.0378  0.8082  0.7797  11.00000  0.05    0.09
Q18   1  -0.3193  0.7949  0.6376  11.00000  0.05    0.09
Q19   1   0.2941  0.9246  0.7026  11.00000  0.05    0.09
Q20   1  -0.1026  0.8307  1.3568  11.00000  0.05    0.09
;
data_global
_journal_date_recd_electronic     2012-11-16
_journal_date_accepted     2013-01-03
_journal_name_full     'Acta Crystallographica, Section E'
_journal_year     2013
_journal_volume     69
_journal_issue      2
_journal_page_first     o231
_journal_page_last     o231
_journal_paper_category     QO
_journal_paper_doi     10.1107/S1600536813000226
_journal_coeditor_code     FY2079
_publ_contact_author_name     'Andrej Pevec'
_publ_contact_author_address
;
Faculty of Chemistry and Chemical Technology, University of Ljubljana,
A\<sker\<ceva 5, SI-1000 Ljubljana, Slovenia
;
_publ_contact_author_email     'andrej.pevec@fkkt.uni-lj.si'
_publ_contact_author_fax     '+386 1 24-19-220'
_publ_contact_author_phone     '+386 1 24-19-148'
_publ_section_title
;
4-Hydroxy-1-methyl-3-phenylquinolin-2(1<i>H</i>)-one
;
loop_
    _publ_author_name
    _publ_author_address
    'Kafka, Stanislav'
;
Department of Chemistry, Faculty of Technology, Tomas Bata University in Zlin,
Zlin 76272, Czech Republic
;
    'Pevec, Andrej'
;
Faculty of Chemistry and Chemical Technology, University of Ljubljana,
SI-1000 Ljubljana, Slovenia
;
    'Proisl, Karel'
;
Department of Chemistry, Faculty of Technology, Tomas Bata University in Zlin,
Zlin 76272, Czech Republic
;
    'Kimmel, Roman'
;
Department of Chemistry, Faculty of Technology, Tomas Bata University in Zlin,
Zlin 76272, Czech Republic
;
    'Ko\<smrlj, Janez'
;
Faculty of Chemistry and Chemical Technology, University of Ljubljana,
SI-1000 Ljubljana, Slovenia
;
