# Supplementary material for: 4-Hy­droxy-1-methyl-3-phenyl­quinolin-2(1H)-one
Source: Acta Crystallogr Sect E Struct Rep Online. 2013 Jan 12;69(Pt 2):o231. doi: 10.1107/S1600536813000226 (PMC3569765; doi:10.1107/S1600536813000226)
Supplement: Supplementary file 2 [file e-69-0o231-Isup2.hkl]

#
# h,k,l, Fc-squared, Fo-squared, sigma(Fo-squared) and status flag
#
data_I
_shelx_title ' k2244 in P 21'
_shelx_refln_list_code          4
_shelx_F_calc_maximum       46.98
_exptl_crystal_F_000       264.00
_reflns_d_resolution_high  0.7719
 
loop_
 _symmetry_equiv_pos_as_xyz
 'x, y, z'
 '-x, y+1/2, -z'
 
_cell_length_a     6.1787
_cell_length_b     8.2696
_cell_length_c    12.3665
_cell_angle_alpha  90.000
_cell_angle_beta  101.632
_cell_angle_gamma  90.000
 
_shelx_F_squared_multiplier     1.000
 
loop_
 _refln_index_h
 _refln_index_k
 _refln_index_l
 _refln_F_squared_calc
 _refln_F_squared_meas
 _refln_F_squared_sigma
 _refln_observed_status
   2   0   0       53.87       42.87      1.37 o
   3   0   0     1292.76     1345.69     18.82 o
   4   0   0      230.27      269.80      4.08 o
   5   0   0       13.26       12.30      0.55 o
   6   0   0        5.92        7.12      0.57 o
   7   0   0       35.35       31.50      1.10 o
   2   1   0       50.68       49.16      0.72 o
   3   1   0       78.49       86.12      1.06 o
   4   1   0       95.32      101.63      1.29 o
   5   1   0       20.26       19.71      0.69 o
   6   1   0       11.32       11.35      0.62 o
   7   1   0        3.52        3.69      0.78 o
   2   2   0      977.25      952.29      9.39 o
   3   2   0      269.59      297.85      3.11 o
   4   2   0      190.63      200.91      2.80 o
   5   2   0       13.14       14.85      0.45 o
   6   2   0       10.65       10.59      1.33 o
   7   2   0        7.32        7.19      0.67 o
   1   3   0      215.34      199.43      2.70 o
   2   3   0      169.63      167.31      1.76 o
   3   3   0        4.65        4.37      0.22 o
   4   3   0        8.86        8.54      0.59 o
   5   3   0       44.26       43.48      0.75 o
   6   3   0        1.11        0.87      0.54 o
   7   3   0        0.73        0.64      1.18 o
   0   4   0       51.20       43.10      0.82 o
   1   4   0      185.18      196.31      2.81 o
   2   4   0      719.53      741.56      7.83 o
   3   4   0       45.31       50.47      0.68 o
   4   4   0       15.85       16.05      0.40 o
   5   4   0        1.32        1.31      0.36 o
   6   4   0        1.44        1.25      0.32 o
   7   4   0        0.49        1.37      0.52 o
   1   5   0      107.99      104.76      1.45 o
   2   5   0       28.20       27.73      0.53 o
   3   5   0        6.08        5.45      0.29 o
   4   5   0       17.34       16.45      0.36 o
   5   5   0        4.23        4.35      0.55 o
   6   5   0        4.37        4.57      0.75 o
   0   6   0       10.93       13.52      1.65 o
   1   6   0        6.98        6.94      0.41 o
   2   6   0        6.65        6.86      0.56 o
   3   6   0       12.61       12.07      0.34 o
   4   6   0        0.78        1.09      0.25 o
   5   6   0        4.99        5.82      0.39 o
   6   6   0        0.39        0.34      0.60 o
   1   7   0        2.35        2.24      0.30 o
   2   7   0        5.16        4.65      0.34 o
   3   7   0        5.02        5.56      0.38 o
   4   7   0        1.28        1.45      0.27 o
   5   7   0        4.86        3.82      0.70 o
   0   8   0       16.42       16.33      0.78 o
   1   8   0        4.22        4.50      0.25 o
   2   8   0        8.38        8.24      0.38 o
   3   8   0        0.36        0.46      0.32 o
   4   8   0        1.20        1.29      0.44 o
   5   8   0        0.00       -0.91      0.91 o
   1   9   0        1.51        0.76      0.46 o
   2   9   0        0.19       -0.08      0.44 o
   3   9   0        4.08        3.55      0.53 o
   4   9   0        2.30        3.42      0.89 o
   0  10   0        2.64        2.18      0.72 o
   1  10   0        7.64        8.62      0.57 o
   2  10   0        0.98        0.99      0.61 o
  -7   0   1        8.09        7.01      0.55 o
  -6   0   1        1.49        2.41      0.49 o
  -5   0   1       11.74       14.73      0.63 o
  -4   0   1      146.76      160.70      2.47 o
  -3   0   1        2.37        3.68      0.44 o
  -2   0   1      513.99      463.06      7.29 o
   2   0   1      107.69      105.09      1.67 o
   3   0   1      352.29      379.92      5.51 o
   4   0   1       71.80       70.40      1.29 o
   5   0   1        9.73        9.85      0.55 o
   6   0   1       18.41       18.11      0.85 o
   7   0   1        4.73        4.29      0.99 o
  -7   1   1        0.67        1.04      0.43 o
  -6   1   1        2.46        2.25      0.61 o
  -5   1   1        7.00        7.11      0.85 o
  -4   1   1       32.43       33.54      0.60 o
  -3   1   1       32.49       30.68      0.49 o
  -2   1   1       80.75       81.49      0.96 o
   2   1   1        7.73        8.18      0.27 o
   3   1   1      248.17      274.80      2.88 o
   4   1   1       18.66       19.01      0.43 o
   5   1   1       13.01       13.09      0.39 o
   6   1   1       12.42       12.05      0.86 o
   7   1   1        3.75        3.25      0.75 o
  -7   2   1        1.05        0.17      0.69 o
  -6   2   1       11.33       11.57      1.05 o
  -5   2   1       19.68       20.75      0.62 o
  -4   2   1       59.01       59.83      0.90 o
  -3   2   1       10.08        7.24      0.50 o
  -2   2   1      536.19      522.10      4.75 o
   1   2   1     1408.29     1258.66     39.40 o
   2   2   1      568.59      587.16      5.91 o
   3   2   1      332.13      358.94      3.94 o
   4   2   1       57.76       58.42      2.23 o
   5   2   1       28.95       27.54      0.59 o
   6   2   1       26.19       23.77      1.34 o
   7   2   1        0.32        0.74      0.81 o
  -7   3   1        0.95        1.85      0.90 o
  -6   3   1        0.20        0.11      0.33 o
  -5   3   1       38.21       36.84      0.61 o
  -4   3   1        7.50        7.08      0.33 o
  -3   3   1        2.46        2.55      0.32 o
  -2   3   1      242.63      238.81      2.62 o
  -1   3   1      107.73      106.35      1.67 o
   0   3   1      646.74      587.32      6.67 o
   1   3   1      219.86      232.24      6.86 o
   2   3   1      152.83      166.19      2.20 o
   3   3   1        0.17        0.29      0.36 o
   4   3   1       33.44       35.79      0.95 o
   5   3   1        5.10        2.94      0.78 o
   6   3   1        1.89        1.39      0.56 o
   7   3   1        0.44        0.58      0.49 o
  -7   4   1        0.09        2.19      0.99 o
  -6   4   1       20.09       19.34      0.73 o
  -5   4   1       40.68       39.02      0.86 o
  -4   4   1       65.68       66.94      1.58 o
  -3   4   1       69.55       71.88      0.90 o
  -2   4   1     1350.63     1331.22     32.86 o
  -1   4   1      607.45      602.34     10.16 o
   0   4   1        9.30        8.47      0.24 o
   1   4   1      280.67      299.41      3.26 o
   2   4   1      128.06      146.28      2.23 o
   3   4   1       59.55       65.29      1.39 o
   4   4   1       18.83       16.40      0.39 o
   5   4   1       22.98       17.82      1.39 o
   6   4   1        5.90        4.70      0.42 o
   7   4   1        1.09        1.89      0.49 o
  -7   5   1        0.17        0.17      0.82 o
  -6   5   1        0.75        0.87      0.71 o
  -5   5   1        1.65        1.89      0.38 o
  -4   5   1       25.83       26.51      0.54 o
  -3   5   1       56.90       57.91      1.08 o
  -2   5   1       28.84       29.35      1.36 o
  -1   5   1      161.02      159.37      3.38 o
   0   5   1       13.67       13.04      0.25 o
   1   5   1       54.09       59.40      0.90 o
   2   5   1       26.88       30.80      0.48 o
   3   5   1        3.08        3.06      0.32 o
   4   5   1        4.10        3.54      0.27 o
   5   5   1        4.20        3.68      0.33 o
   6   5   1        0.20        0.54      0.43 o
  -6   6   1        5.49        5.24      1.42 o
  -5   6   1        1.47        0.45      0.51 o
  -4   6   1        3.94        3.38      0.26 o
  -3   6   1       50.08       49.50      0.75 o
  -2   6   1       87.88       91.78      3.11 o
  -1   6   1       19.08       19.67      0.50 o
   0   6   1       23.20       25.18      0.49 o
   1   6   1       69.62       72.42      1.10 o
   2   6   1       14.75       15.22      0.40 o
   3   6   1        0.63        0.26      0.18 o
   4   6   1        8.58        6.77      0.28 o
   5   6   1        0.94        0.77      0.25 o
   6   6   1        0.44        0.32      1.01 o
  -6   7   1        1.14        1.56      1.35 o
  -5   7   1        0.38        0.04      0.59 o
  -4   7   1        2.99        2.44      0.22 o
  -3   7   1        7.01        5.77      0.38 o
  -2   7   1       21.47       19.16      0.54 o
  -1   7   1        2.83        2.43      0.25 o
   0   7   1        2.99        4.08      0.55 o
   1   7   1        2.07        2.54      0.30 o
   2   7   1       10.67       11.11      1.02 o
   3   7   1        2.02        2.37      0.36 o
   4   7   1        5.03        4.57      0.51 o
   5   7   1        4.12        4.01      0.89 o
  -5   8   1        2.26        3.70      0.95 o
  -4   8   1        8.24        6.91      0.51 o
  -3   8   1        2.09        1.48      0.38 o
  -2   8   1       40.83       46.33      0.87 o
  -1   8   1        3.11        3.17      0.21 o
   0   8   1        8.91        9.53      0.51 o
   1   8   1        1.17        1.33      0.19 o
   2   8   1        2.07        1.69      0.32 o
   3   8   1        3.44        3.68      0.38 o
   4   8   1        2.15        1.71      0.49 o
   5   8   1        2.41        1.18      0.99 o
  -4   9   1        2.25        1.61      0.80 o
  -3   9   1        7.15        5.39      0.51 o
  -2   9   1        0.57        0.19      0.44 o
  -1   9   1        5.15        5.54      0.57 o
   0   9   1        0.29        0.17      0.40 o
   1   9   1        2.07        2.83      0.44 o
   2   9   1        0.07       -0.72      0.72 o
   3   9   1        1.17        1.39      0.65 o
   4   9   1        0.25       -0.93      0.93 o
  -2  10   1        7.20        5.03      0.65 o
  -1  10   1       14.68       16.40      0.80 o
   0  10   1        6.68        6.23      0.51 o
   1  10   1        5.74        6.57      0.68 o
   2  10   1        3.50        3.36      0.70 o
  -7   0   2        0.40        0.93      0.93 o
  -6   0   2        1.80        2.16      0.42 o
  -5   0   2       19.71       20.62      0.59 o
  -4   0   2       20.51       20.03      0.65 o
  -3   0   2       28.57       32.71      0.78 o
  -2   0   2      516.47      453.29      7.25 o
   2   0   2       64.87       57.95      0.89 o
   3   0   2        0.85        0.85      0.38 o
   4   0   2       28.64       29.49      0.74 o
   5   0   2        0.85        0.23      0.42 o
   6   0   2        0.03        0.08      0.55 o
   7   0   2        0.70        0.55      0.82 o
  -7   1   2        3.51        3.03      0.54 o
  -6   1   2        4.05        3.98      0.61 o
  -5   1   2        8.47        9.47      0.54 o
  -4   1   2       18.71       14.86      0.75 o
  -3   1   2       25.96       24.40      0.42 o
  -2   1   2      601.86      544.81      6.06 o
   1   1   2      253.11      235.56      2.57 o
   2   1   2       46.69       44.66      0.55 o
   3   1   2      150.00      162.66      3.30 o
   4   1   2       27.12       26.35      0.51 o
   5   1   2        7.25        7.10      0.35 o
   6   1   2        1.02        0.17      0.76 o
   7   1   2        2.43        2.38      1.71 o
  -7   2   2        1.44        1.41      0.47 o
  -6   2   2        8.33        7.93      1.08 o
  -5   2   2       18.83       20.20      0.49 o
  -4   2   2       35.18       38.16      0.63 o
  -3   2   2      125.48      124.89      2.69 o
  -2   2   2      110.57      114.45      1.40 o
  -1   2   2     2207.21     1884.01     41.96 o
   0   2   2       43.98       43.03      0.54 o
   1   2   2      302.22      275.88      2.81 o
   2   2   2       34.82       39.62      0.52 o
   3   2   2       48.84       49.65      0.93 o
   4   2   2        8.61        9.43      0.35 o
   5   2   2       17.37       14.62      0.40 o
   6   2   2       10.19        9.79      0.53 o
   7   2   2        1.11        0.12      1.31 o
  -7   3   2        4.08        4.28      0.65 o
  -6   3   2        0.98        1.14      0.38 o
  -5   3   2        3.98        3.78      0.62 o
  -4   3   2        1.94        1.52      0.23 o
  -3   3   2       51.26       45.31      0.68 o
  -2   3   2      147.30      151.13      1.76 o
  -1   3   2      441.76      403.89      4.57 o
   0   3   2      250.94      230.01      2.41 o
   1   3   2       37.17       33.23      0.45 o
   2   3   2      443.53      461.43      4.92 o
   3   3   2       75.87       77.40      1.17 o
   4   3   2        5.70        6.30      0.33 o
   5   3   2        7.61        5.69      0.62 o
   6   3   2        7.66        5.49      0.44 o
   7   3   2        0.19        1.15      0.63 o
  -7   4   2        3.49        4.13      0.70 o
  -6   4   2        8.02        8.11      0.70 o
  -5   4   2       36.40       34.82      0.78 o
  -4   4   2      110.70      111.80      1.63 o
  -3   4   2      107.86      108.44      1.31 o
  -2   4   2      691.72      691.12      7.31 o
  -1   4   2      148.78      157.59      2.41 o
   0   4   2       20.75       23.32      1.20 o
   1   4   2      147.41      160.79      1.67 o
   2   4   2       67.20       73.52      0.93 o
   3   4   2       28.15       28.79      0.50 o
   4   4   2        4.77        3.59      0.36 o
   5   4   2       18.18       14.11      0.60 o
   6   4   2        6.36        5.21      0.91 o
  -7   5   2        3.01        3.45      0.85 o
  -6   5   2        5.66        5.40      0.56 o
  -5   5   2        4.49        4.35      0.47 o
  -4   5   2        1.14        0.27      0.24 o
  -3   5   2       68.61       69.25      1.15 o
  -2   5   2       57.69       58.62      0.79 o
  -1   5   2       67.62       60.80      0.87 o
   0   5   2       43.54       39.90      0.70 o
   1   5   2       73.07       77.32      0.96 o
   2   5   2       27.18       26.42      0.46 o
   3   5   2       15.65       18.70      0.44 o
   4   5   2       17.62       14.90      0.38 o
   5   5   2        2.55        1.62      0.28 o
   6   5   2        2.68        1.43      1.26 o
  -6   6   2       28.81       31.04      1.29 o
  -5   6   2        0.78        0.84      0.37 o
  -4   6   2        7.08        6.01      0.35 o
  -3   6   2      549.02      583.31     10.26 o
  -2   6   2      172.59      174.56      2.52 o
  -1   6   2        8.13        8.62      0.38 o
   0   6   2       80.50       85.88      1.14 o
   1   6   2      126.42      127.27      1.61 o
   2   6   2        3.61        5.27      0.41 o
   3   6   2        2.72        2.10      0.44 o
   4   6   2       55.90       53.51      0.91 o
   5   6   2        2.77        1.30      0.32 o
   6   6   2        0.86        2.17      0.71 o
  -6   7   2        1.48        0.40      1.04 o
  -5   7   2        2.85        3.19      0.82 o
  -4   7   2       14.81       13.57      0.35 o
  -3   7   2        6.82        6.82      0.36 o
  -2   7   2       68.91       67.64      1.74 o
  -1   7   2       13.77       15.58      0.61 o
   0   7   2       11.12       11.30      0.30 o
   1   7   2        7.93        6.99      0.36 o
   2   7   2        2.82        2.72      0.28 o
   3   7   2       18.83       17.41      0.86 o
   4   7   2        3.10        3.06      0.27 o
   5   7   2        4.25        2.68      0.54 o
  -5   8   2        9.54       10.61      0.85 o
  -4   8   2       39.38       42.13      1.61 o
  -3   8   2       64.26       64.48      1.14 o
  -2   8   2      105.58      116.14      1.90 o
  -1   8   2       45.67       50.66      0.97 o
   0   8   2       18.20       16.63      0.59 o
   1   8   2       19.14       18.91      0.44 o
   2   8   2        4.25        3.68      0.32 o
   3   8   2        5.97        5.16      0.49 o
   4   8   2        3.93        2.20      0.53 o
  -4   9   2        0.03       -0.04      0.80 o
  -3   9   2        1.02        1.61      0.46 o
  -2   9   2       12.03       10.86      0.53 o
  -1   9   2       12.22       12.55      0.72 o
   0   9   2        1.04        1.01      0.42 o
   1   9   2        2.15        2.49      0.44 o
   2   9   2       12.91       12.21      0.59 o
   3   9   2        0.26       -0.63      0.63 o
  -2  10   2        6.95        6.30      0.61 o
  -1  10   2       51.84       56.90      1.67 o
   0  10   2        6.00        5.79      0.61 o
   1  10   2        3.74        3.32      0.68 o
   2  10   2        5.14        4.73      0.72 o
  -7   0   3        0.17       -1.31      1.35 o
  -6   0   3        8.62        7.10      0.49 o
  -5   0   3        0.15        0.61      0.46 o
  -4   0   3        2.74        4.10      0.63 o
  -3   0   3       11.36       11.49      0.51 o
  -2   0   3       99.46       97.00      1.50 o
  -1   0   3       29.15       27.23      0.65 o
   1   0   3       36.20       38.28      0.82 o
   2   0   3      393.91      348.67      4.61 o
   3   0   3       32.84       31.04      0.70 o
   4   0   3       13.15       15.38      0.55 o
   5   0   3        3.94        2.64      0.51 o
   6   0   3        1.89        1.94      0.63 o
   7   0   3        0.42        0.72      0.87 o
  -7   1   3        4.22        4.35      0.57 o
  -6   1   3       15.45       14.77      0.51 o
  -5   1   3       21.49       24.54      0.54 o
  -4   1   3      117.13      117.49      1.41 o
  -3   1   3       46.36       46.70      0.59 o
  -2   1   3       21.73       22.92      0.38 o
  -1   1   3       82.70       70.49      1.10 o
   0   1   3      304.93      272.47      2.82 o
   1   1   3       11.85       11.96      0.26 o
   2   1   3       92.30       88.23      0.95 o
   3   1   3       73.70       68.30      0.85 o
   4   1   3        5.87        6.19      0.32 o
   5   1   3       25.50       24.15      0.53 o
   6   1   3        6.70        6.58      0.56 o
   7   1   3        0.48       -0.06      0.80 o
  -7   2   3        1.24        1.76      0.47 o
  -6   2   3        2.42        2.46      0.70 o
  -5   2   3      113.05      108.20      1.47 o
  -4   2   3       57.49       57.36      0.88 o
  -3   2   3       88.54       91.99      1.19 o
  -2   2   3        3.23        2.58      0.61 o
  -1   2   3     1001.31      897.46      8.90 o
   0   2   3      230.26      218.04      2.27 o
   1   2   3      172.06      165.84      1.96 o
   2   2   3       53.97       55.12      1.20 o
   3   2   3        0.92        1.07      0.38 o
   4   2   3        5.50        4.90      0.31 o
   5   2   3       11.53       10.63      0.61 o
   6   2   3        4.97        5.23      0.47 o
   7   2   3        0.16        1.03      0.60 o
  -7   3   3        2.81        2.05      0.72 o
  -6   3   3        5.34        5.90      0.58 o
  -5   3   3        1.52       -0.42      0.42 o
  -4   3   3        7.40        7.52      0.42 o
  -3   3   3       72.89       73.80      1.15 o
  -2   3   3       20.20       21.57      0.33 o
  -1   3   3       24.97       23.01      0.52 o
   0   3   3       36.83       34.50      0.47 o
   1   3   3      151.07      143.75      1.52 o
   2   3   3       32.60       25.52      0.54 o
   3   3   3       16.71       18.51      0.38 o
   4   3   3        1.66        1.75      0.30 o
   5   3   3       17.80       16.59      0.51 o
   6   3   3        6.94        5.53      0.48 o
   7   3   3        0.22        0.34      0.60 o
  -7   4   3        3.70        5.06      0.81 o
  -6   4   3        2.29        3.60      0.72 o
  -5   4   3       38.36       37.43      1.79 o
  -4   4   3      176.19      180.23      2.49 o
  -3   4   3       78.63       80.81      1.07 o
  -2   4   3      363.66      365.43      3.77 o
  -1   4   3       59.38       67.55      0.99 o
   0   4   3      126.05      131.30      1.53 o
   1   4   3      193.66      192.57      2.07 o
   2   4   3       17.43       17.89      0.36 o
   3   4   3       17.70       19.22      0.43 o
   4   4   3        2.30        1.67      0.24 o
   5   4   3       14.66       12.63      1.17 o
   6   4   3        7.98        8.15      0.60 o
  -7   5   3        1.00        1.43      0.73 o
  -6   5   3        3.12        2.43      1.42 o
  -5   5   3        1.32        1.62      0.47 o
  -4   5   3       16.80       17.39      0.39 o
  -3   5   3       73.19       78.06      0.96 o
  -2   5   3       12.11       11.27      0.30 o
  -1   5   3       14.99       15.39      0.31 o
   0   5   3       92.08      102.92      1.34 o
   1   5   3       61.65       67.03      2.16 o
   2   5   3       23.60       22.67      0.41 o
   3   5   3       51.32       50.88      0.77 o
   4   5   3       32.65       29.98      0.56 o
   5   5   3        0.51       -0.16      0.35 o
   6   5   3        8.08        7.88      0.81 o
  -6   6   3        7.98        8.46      1.28 o
  -5   6   3        2.74        2.47      0.50 o
  -4   6   3       90.12       88.14      1.88 o
  -3   6   3      396.31      421.69      4.78 o
  -2   6   3        7.01        7.63      0.41 o
  -1   6   3       28.84       28.77      0.65 o
   0   6   3      156.82      170.24      3.25 o
   1   6   3        3.76        3.93      0.41 o
   2   6   3       32.88       32.94      0.53 o
   3   6   3       43.97       40.37      0.68 o
   4   6   3       27.57       27.66      0.57 o
   5   6   3        1.59        1.29      0.44 o
   6   6   3        3.29        0.17      1.96 o
  -6   7   3        3.52        1.99      0.85 o
  -5   7   3        1.58        1.80      0.78 o
  -4   7   3       35.47       34.27      0.62 o
  -3   7   3       61.98       60.04      1.16 o
  -2   7   3       13.52       13.18      0.42 o
  -1   7   3       14.01       13.91      1.15 o
   0   7   3       43.30       44.03      0.68 o
   1   7   3       14.87       14.83      0.28 o
   2   7   3        4.67        4.37      0.25 o
   3   7   3       12.47       10.47      0.34 o
   4   7   3       16.92       13.65      0.75 o
   5   7   3        2.28        2.11      0.63 o
  -5   8   3       16.77       14.96      0.93 o
  -4   8   3       34.54       31.10      1.42 o
  -3   8   3       35.82       31.04      0.74 o
  -2   8   3       96.13      108.43      1.80 o
  -1   8   3        7.04        6.11      0.30 o
   0   8   3       40.65       38.49      0.70 o
   1   8   3       22.97       22.73      0.49 o
   2   8   3       17.75       16.02      0.51 o
   3   8   3       14.53       12.75      1.75 o
   4   8   3        5.73        3.98      0.81 o
  -4   9   3        7.10        5.94      0.95 o
  -3   9   3        0.46        0.06      0.46 o
  -2   9   3        8.08        7.67      0.61 o
  -1   9   3       33.69       37.52      1.12 o
   0   9   3        0.47        0.87      0.44 o
   1   9   3        0.37        1.35      0.42 o
   2   9   3        1.99        2.11      0.63 o
   3   9   3        2.77        3.40      0.70 o
  -2  10   3       12.20       11.64      0.74 o
  -1  10   3        9.18        8.03      0.97 o
   0  10   3        0.30        0.27      0.57 o
   1  10   3        2.44        2.68      0.74 o
   2  10   3        3.62        2.28      0.72 o
  -7   0   4        0.20       -1.10      1.10 o
  -6   0   4       85.37       89.77      2.13 o
  -5   0   4      142.83      163.70      3.04 o
  -4   0   4        1.37        1.94      0.40 o
  -3   0   4        2.13        1.58      0.34 o
  -2   0   4      515.75      489.21      6.32 o
  -1   0   4        6.59        7.01      0.38 o
   0   0   4      106.10      105.00      2.18 o
   1   0   4      447.28      422.30      6.11 o
   2   0   4        0.47        1.44      0.36 o
   3   0   4       74.32       69.74      1.25 o
   4   0   4       14.90       15.02      0.61 o
   5   0   4       13.34       14.62      0.68 o
   6   0   4        0.04       -0.42      0.91 o
   7   0   4        1.76        1.31      1.06 o
  -7   1   4        0.21       -0.60      0.71 o
  -6   1   4        8.48        8.48      0.79 o
  -5   1   4       52.83       56.62      2.19 o
  -4   1   4       38.90       36.53      0.52 o
  -3   1   4       28.59       26.84      0.38 o
  -2   1   4       59.51       58.03      0.70 o
  -1   1   4      116.53      107.55      1.19 o
   0   1   4      130.68      124.68      1.46 o
   1   1   4      331.84      311.84      3.40 o
   2   1   4       30.71       32.52      0.47 o
   3   1   4       19.47       18.72      0.79 o
   4   1   4        0.60        0.97      0.85 o
   5   1   4       42.36       45.61      0.82 o
   6   1   4        1.61        1.11      0.54 o
   7   1   4        0.61        1.46      0.78 o
  -7   2   4       18.40       18.95      1.21 o
  -6   2   4       20.56       22.23      0.91 o
  -5   2   4      297.73      311.21      4.04 o
  -4   2   4       40.80       36.91      0.63 o
  -3   2   4       13.92       11.63      0.35 o
  -2   2   4      120.13      138.25      1.59 o
  -1   2   4      184.76      179.11      1.90 o
   0   2   4      323.46      312.37      3.28 o
   1   2   4      131.41      131.89      1.43 o
   2   2   4      415.54      426.08      7.14 o
   3   2   4        8.54       11.04      0.59 o
   4   2   4       23.22       24.95      0.49 o
   5   2   4       28.89       31.37      1.40 o
   6   2   4        0.11        0.22      0.54 o
   7   2   4        0.14        0.08      0.57 o
  -7   3   4        3.82        3.69      0.68 o
  -6   3   4        5.94        5.33      0.55 o
  -5   3   4       23.69       21.67      0.79 o
  -4   3   4      100.83      101.49      1.37 o
  -3   3   4       29.30       27.60      0.54 o
  -2   3   4      154.31      155.83      2.82 o
  -1   3   4      433.65      457.71      5.42 o
   0   3   4       49.03       49.82      0.65 o
   1   3   4        5.15        4.21      0.27 o
   2   3   4       54.86       55.32      0.68 o
   3   3   4       32.64       33.29      0.50 o
   4   3   4        2.25        2.21      0.27 o
   5   3   4       25.54       25.40      1.32 o
   6   3   4       31.23       34.70      1.17 o
  -7   4   4       19.58       17.60      1.23 o
  -6   4   4        0.53        0.94      0.68 o
  -5   4   4       52.91       52.42      1.04 o
  -4   4   4      323.18      343.80      5.80 o
  -3   4   4       35.22       32.58      0.60 o
  -2   4   4      179.47      184.66      2.24 o
  -1   4   4      173.12      186.86      2.23 o
   0   4   4      218.91      210.65      2.37 o
   1   4   4       12.29       10.99      0.32 o
   2   4   4      113.78      116.31      1.49 o
   3   4   4       81.55       84.70      1.82 o
   4   4   4       12.26       12.55      0.32 o
   5   4   4       49.66       52.79      1.47 o
   6   4   4       17.05       17.76      0.81 o
  -7   5   4        3.43        4.31      0.93 o
  -6   5   4        1.54        1.34      0.56 o
  -5   5   4        8.14        7.51      0.54 o
  -4   5   4       25.82       25.04      0.52 o
  -3   5   4      140.73      146.86      1.69 o
  -2   5   4        1.15        0.85      0.30 o
  -1   5   4        2.84        3.23      0.26 o
   0   5   4      103.25      111.65      1.36 o
   1   5   4        7.80        7.21      0.18 o
   2   5   4        3.24        3.03      0.21 o
   3   5   4       38.38       36.59      0.62 o
   4   5   4        4.45        3.99      0.32 o
   5   5   4        0.31        0.07      0.44 o
   6   5   4       10.11       10.26      0.69 o
  -6   6   4        2.07        2.27      0.83 o
  -5   6   4        5.87        6.21      0.53 o
  -4   6   4       28.30       28.02      0.57 o
  -3   6   4       37.06       38.18      0.57 o
  -2   6   4       15.30       16.05      0.48 o
  -1   6   4       28.89       31.50      0.52 o
   0   6   4        4.33        5.51      0.30 o
   1   6   4       39.51       39.04      0.57 o
   2   6   4        6.22        6.34      0.45 o
   3   6   4        7.06        6.90      0.27 o
   4   6   4        1.06        1.20      0.28 o
   5   6   4        4.09        4.07      0.87 o
  -6   7   4        0.10       -0.82      0.82 o
  -5   7   4        0.70        0.02      0.93 o
  -4   7   4       15.55       15.49      0.45 o
  -3   7   4        7.49        7.23      0.36 o
  -2   7   4       18.04       17.66      0.55 o
  -1   7   4        0.36       -0.40      0.40 o
   0   7   4        7.96        7.85      0.25 o
   1   7   4       33.51       34.31      0.51 o
   2   7   4        3.78        3.43      0.37 o
   3   7   4        4.29        3.98      0.27 o
   4   7   4        2.79        2.98      0.51 o
   5   7   4        0.27       -0.58      0.83 o
  -5   8   4        1.13        0.89      0.72 o
  -4   8   4       19.67       18.40      1.04 o
  -3   8   4        0.34        0.19      0.34 o
  -2   8   4        8.29        8.94      0.42 o
  -1   8   4       11.09       10.12      0.38 o
   0   8   4        4.53        5.79      0.36 o
   1   8   4        4.50        4.13      0.78 o
   2   8   4        5.20        4.79      0.50 o
   3   8   4        5.66        6.62      1.06 o
   4   8   4        0.16        0.19      0.70 o
  -4   9   4        3.44        1.90      0.91 o
  -3   9   4        8.61        6.76      0.61 o
  -2   9   4        3.99        3.08      0.55 o
  -1   9   4        3.03        2.16      0.59 o
   0   9   4        0.94       -0.02      0.82 o
   1   9   4        3.20        3.42      0.74 o
   2   9   4        7.98        9.57      0.87 o
   3   9   4        0.78        0.44      0.80 o
  -2  10   4        4.79        3.46      1.06 o
  -1  10   4        1.52        0.38      0.93 o
   0  10   4        0.87        1.88      0.59 o
   1  10   4        0.53        1.04      1.01 o
  -7   0   5       39.81       38.35      1.20 o
  -6   0   5      507.21      579.55      9.53 o
  -5   0   5       18.46       20.47      0.68 o
  -4   0   5       14.82       13.61      0.49 o
  -3   0   5      580.07      625.27      8.96 o
  -2   0   5      523.41      537.47      7.04 o
  -1   0   5      327.66      291.29      4.33 o
   0   0   5      903.68      859.54     13.48 o
   1   0   5     1959.37     2010.87     31.10 o
   2   0   5       12.65        9.34      0.46 o
   3   0   5        3.67        3.95      0.44 o
   4   0   5      403.53      441.38      6.63 o
   5   0   5        8.31        6.51      0.57 o
   6   0   5        0.06        0.04      0.74 o
  -7   1   5        5.38        5.01      0.59 o
  -6   1   5       36.73       38.08      0.88 o
  -5   1   5       14.46       15.82      1.10 o
  -4   1   5       50.22       49.77      0.71 o
  -3   1   5      150.14      164.26      1.78 o
  -2   1   5      350.31      380.98      5.38 o
  -1   1   5       70.88       73.75      0.91 o
   0   1   5      580.16      560.21      5.97 o
   1   1   5      709.47      719.70      7.19 o
   2   1   5       47.50       54.56      0.72 o
   3   1   5       94.64       92.58      1.18 o
   4   1   5      281.73      306.70      3.37 o
   5   1   5       98.51      109.14      3.83 o
   6   1   5        5.87        7.15      0.65 o
  -7   2   5       31.95       33.11      1.03 o
  -6   2   5       91.27      102.13      1.88 o
  -5   2   5      225.99      232.44      2.81 o
  -4   2   5       49.86       49.68      0.78 o
  -3   2   5      228.46      249.42      4.17 o
  -2   2   5      446.86      477.60     13.15 o
  -1   2   5       38.64       41.27      1.36 o
   0   2   5      198.36      204.94      2.15 o
   1   2   5      199.29      207.73      2.32 o
   2   2   5      208.39      206.34      2.20 o
   3   2   5       48.84       47.36      0.88 o
   4   2   5       76.26       79.71      3.08 o
   5   2   5       54.49       58.44      1.14 o
   6   2   5       10.43       10.69      0.59 o
  -7   3   5        1.07        1.42      0.61 o
  -6   3   5        0.81        1.52      0.68 o
  -5   3   5       22.52       21.66      0.58 o
  -4   3   5       60.25       61.88      1.04 o
  -3   3   5       23.52       24.13      0.49 o
  -2   3   5       15.73       18.90      0.82 o
  -1   3   5      246.40      267.41      4.25 o
   0   3   5       59.14       59.68      0.75 o
   1   3   5       14.26       11.98      0.87 o
   2   3   5      139.46      147.32      2.05 o
   3   3   5      119.31      123.28      1.40 o
   4   3   5        0.37       -0.03      0.23 o
   5   3   5       36.69       38.12      0.80 o
   6   3   5       33.56       34.58      1.24 o
  -7   4   5       11.80       11.68      0.84 o
  -6   4   5        0.59        0.63      0.55 o
  -5   4   5        9.31        8.93      1.18 o
  -4   4   5      231.31      243.60      3.09 o
  -3   4   5        0.56        0.73      0.46 o
  -2   4   5       35.92       40.74      0.61 o
  -1   4   5        5.39        5.19      0.23 o
   0   4   5       29.13       30.22      0.59 o
   1   4   5       31.33       33.00      0.55 o
   2   4   5       35.13       34.15      0.55 o
   3   4   5       54.89       54.94      1.74 o
   4   4   5        2.49        2.06      0.22 o
   5   4   5        5.16        4.41      0.33 o
   6   4   5        6.34        4.75      1.35 o
  -6   5   5        0.86        0.41      0.61 o
  -5   5   5        5.73        6.75      0.51 o
  -4   5   5       11.63       10.85      1.00 o
  -3   5   5        1.86        2.22      0.30 o
  -2   5   5        4.91        5.17      0.48 o
  -1   5   5       35.21       37.14      0.61 o
   0   5   5       70.10       79.28      1.96 o
   1   5   5       36.88       38.83      0.66 o
   2   5   5       35.59       36.02      1.69 o
   3   5   5        4.47        4.15      0.27 o
   4   5   5        0.05        0.44      0.50 o
   5   5   5        2.54        3.21      1.36 o
  -6   6   5        0.14        0.49      0.66 o
  -5   6   5        2.49        2.67      0.40 o
  -4   6   5        3.33        2.76      0.46 o
  -3   6   5       15.29       14.19      0.33 o
  -2   6   5        4.99        5.36      0.25 o
  -1   6   5       38.60       43.41      0.72 o
   0   6   5       15.05       16.25      0.74 o
   1   6   5        2.39        2.95      0.32 o
   2   6   5        0.32        0.22      0.29 o
   3   6   5        2.23        2.02      0.31 o
   4   6   5        5.09        4.66      0.42 o
   5   6   5        0.84        0.64      1.90 o
  -5   7   5        0.56        0.76      0.65 o
  -4   7   5        0.05       -0.01      0.29 o
  -3   7   5        1.17        1.07      0.17 o
  -2   7   5        0.38       -0.38      0.38 o
  -1   7   5        4.77        4.90      0.40 o
   0   7   5       15.05       14.63      0.35 o
   1   7   5        0.27        0.39      0.36 o
   2   7   5        0.40        0.69      0.27 o
   3   7   5        0.39        0.45      0.34 o
   4   7   5        1.37        3.13      0.59 o
  -5   8   5        0.43        1.18      0.68 o
  -4   8   5        5.11        6.27      0.68 o
  -3   8   5        1.28        1.14      0.34 o
  -2   8   5        2.77        2.43      0.34 o
  -1   8   5        2.81        3.17      0.27 o
   0   8   5        0.21        0.22      0.18 o
   1   8   5        2.34        2.43      0.33 o
   2   8   5        1.15        1.21      0.63 o
   3   8   5        5.58        5.15      0.65 o
   4   8   5        0.07        0.16      1.99 o
  -3   9   5        2.90        2.60      0.76 o
  -2   9   5        0.22        0.44      0.42 o
  -1   9   5        3.48        2.75      0.78 o
   0   9   5        2.16        1.69      0.80 o
   1   9   5        0.69        0.08      0.74 o
   2   9   5        0.92       -0.38      0.68 o
  -1  10   5        0.64        0.25      0.70 o
   0  10   5        0.49        0.08      0.76 o
  -7   0   6       22.70       22.29      1.37 o
  -6   0   6       10.49       10.63      0.63 o
  -5   0   6       20.53       23.37      0.72 o
  -4   0   6       44.42       47.69      0.89 o
  -3   0   6        2.87        2.79      0.36 o
  -2   0   6      136.03      139.06      2.16 o
  -1   0   6      334.47      327.18      4.88 o
   0   0   6      283.44      317.76      5.20 o
   1   0   6        7.91        8.41      0.44 o
   2   0   6       49.14       47.11      0.93 o
   3   0   6       87.55       87.62      1.52 o
   4   0   6        0.07       -0.57      0.57 o
   5   0   6       10.94       12.28      1.04 o
   6   0   6        1.17       -0.34      0.78 o
  -7   1   6       11.38       10.73      1.61 o
  -6   1   6       35.60       41.65      0.99 o
  -5   1   6       40.04       41.77      0.59 o
  -4   1   6        6.19        7.32      0.68 o
  -3   1   6      160.01      175.40      2.03 o
  -2   1   6      199.54      214.23      2.22 o
  -1   1   6       66.40       63.51      0.80 o
   0   1   6      442.14      484.70      4.90 o
   1   1   6      119.68      141.20      1.52 o
   2   1   6       27.14       30.74      0.49 o
   3   1   6      245.32      246.52      2.84 o
   4   1   6      340.26      358.63      4.44 o
   5   1   6       41.67       46.08      1.24 o
   6   1   6        2.57        1.62      0.64 o
  -7   2   6       30.70       30.17      1.12 o
  -6   2   6        6.21        8.38      0.61 o
  -5   2   6       52.26       52.34      1.18 o
  -4   2   6       56.27       60.20      1.15 o
  -3   2   6      110.68      119.58      1.68 o
  -2   2   6       44.73       42.48      0.58 o
  -1   2   6      299.31      296.85      6.43 o
   0   2   6      404.66      421.87      4.30 o
   1   2   6        2.36        2.15      0.26 o
   2   2   6      103.33      104.18      1.22 o
   3   2   6      158.45      167.42      1.99 o
   4   2   6       43.79       43.44      0.78 o
   5   2   6        4.08        4.22      0.43 o
   6   2   6        0.38       -0.59      0.59 o
  -7   3   6        5.03        4.25      0.69 o
  -6   3   6       14.32       15.77      1.27 o
  -5   3   6       15.16       14.59      0.56 o
  -4   3   6       23.79       25.96      1.35 o
  -3   3   6        6.86        8.46      1.06 o
  -2   3   6       34.04       33.79      0.48 o
  -1   3   6      140.55      153.08      1.70 o
   0   3   6       25.69       26.96      0.57 o
   1   3   6       32.46       29.66      0.53 o
   2   3   6      236.68      240.42      2.47 o
   3   3   6      222.82      231.14      5.01 o
   4   3   6        1.95        1.47      0.36 o
   5   3   6       41.69       45.01      0.91 o
   6   3   6        5.39        5.31      1.29 o
  -7   4   6        4.75        4.77      0.69 o
  -6   4   6        1.75        1.28      0.64 o
  -5   4   6       23.10       22.47      0.65 o
  -4   4   6       26.45       25.18      0.55 o
  -3   4   6       10.42       10.77      0.40 o
  -2   4   6       57.25       57.89      0.80 o
  -1   4   6      169.91      178.93      4.52 o
   0   4   6       17.06       17.46      0.40 o
   1   4   6        4.60        4.44      0.32 o
   2   4   6      131.09      134.50      1.58 o
   3   4   6       40.01       37.22      0.66 o
   4   4   6        5.03        4.67      0.40 o
   5   4   6        7.53        8.41      0.67 o
   6   4   6        0.52        0.28      0.85 o
  -6   5   6        0.41       -0.06      0.56 o
  -5   5   6        2.86        2.67      0.48 o
  -4   5   6        2.00        1.87      0.35 o
  -3   5   6        5.51        5.10      0.20 o
  -2   5   6       26.81       27.16      0.48 o
  -1   5   6       28.66       26.77      0.45 o
   0   5   6       24.76       26.21      0.52 o
   1   5   6       12.32       13.52      0.38 o
   2   5   6       85.49       90.01      1.54 o
   3   5   6        1.48        1.64      0.71 o
   4   5   6        1.69        2.00      1.09 o
   5   5   6        5.82        8.15      1.74 o
  -6   6   6        2.37        1.66      0.66 o
  -5   6   6        6.31        4.86      1.16 o
  -4   6   6        3.78        3.98      0.38 o
  -3   6   6        3.81        3.47      0.30 o
  -2   6   6       23.15       22.44      1.02 o
  -1   6   6        8.71        8.57      0.72 o
   0   6   6        1.21        0.45      0.28 o
   1   6   6       29.23       29.53      0.59 o
   2   6   6       44.52       45.64      0.84 o
   3   6   6        5.04        4.01      0.37 o
   4   6   6        3.55        3.37      0.67 o
   5   6   6        2.48        3.04      0.54 o
  -5   7   6        2.06        2.92      0.78 o
  -4   7   6        4.32        4.47      1.06 o
  -3   7   6        0.41       -0.41      0.41 o
  -2   7   6        7.57        7.38      0.37 o
  -1   7   6        3.59        2.95      0.24 o
   0   7   6        3.78        3.73      0.27 o
   1   7   6        1.86        2.38      0.61 o
   2   7   6        6.64        7.26      0.59 o
   3   7   6        0.80        0.28      0.41 o
   4   7   6        0.18        0.44      1.42 o
  -4   8   6        2.06        2.32      0.68 o
  -3   8   6        3.59        3.17      0.53 o
  -2   8   6        0.85        0.95      0.40 o
  -1   8   6       11.20       11.07      0.44 o
   0   8   6        3.65        4.96      0.31 o
   1   8   6        6.77        6.21      0.65 o
   2   8   6        0.46        1.20      0.48 o
   3   8   6        0.18       -0.41      0.60 o
  -3   9   6        0.87        0.97      1.01 o
  -2   9   6        0.59        1.08      0.59 o
  -1   9   6        1.33        0.49      0.65 o
   0   9   6        1.01       -0.08      1.08 o
   1   9   6        0.55       -0.21      0.76 o
   2   9   6        3.67        4.69      0.78 o
  -7   0   7        2.86        2.03      1.12 o
  -6   0   7       13.73       13.48      0.61 o
  -5   0   7        0.21       -0.36      0.36 o
  -4   0   7       27.48       28.50      0.76 o
  -3   0   7       28.84       28.12      0.57 o
  -2   0   7       30.74       31.31      0.65 o
  -1   0   7       14.34       16.50      0.44 o
   0   0   7       19.40       22.61      0.59 o
   1   0   7       19.97       16.50      0.61 o
   2   0   7        0.03        0.23      0.38 o
   3   0   7      104.21      106.89      1.90 o
   4   0   7        0.28       -0.80      0.80 o
   5   0   7        0.10       -0.36      0.70 o
   6   0   7        1.02        0.68      0.72 o
  -7   1   7        2.20        2.26      0.70 o
  -6   1   7        2.44        2.64      0.91 o
  -5   1   7        5.60        4.79      0.21 o
  -4   1   7       15.42       17.75      0.42 o
  -3   1   7       80.45       78.39      1.25 o
  -2   1   7      120.67      111.24      1.27 o
  -1   1   7       94.55       84.74      1.06 o
   0   1   7       48.57       51.60      0.70 o
   1   1   7       28.40       31.39      0.51 o
   2   1   7        1.41        1.14      0.18 o
   3   1   7       85.68       84.24      1.18 o
   4   1   7       26.92       27.52      0.77 o
   5   1   7        6.67        6.07      0.54 o
   6   1   7        5.45        6.22      0.69 o
  -7   2   7       30.58       31.12      1.08 o
  -6   2   7        0.69       -0.39      1.35 o
  -5   2   7        7.15        6.59      0.40 o
  -4   2   7        9.77       11.97      0.42 o
  -3   2   7       13.80       12.58      0.35 o
  -2   2   7        7.47        7.98      0.29 o
  -1   2   7       31.15       33.88      0.53 o
   0   2   7       66.43       69.18      0.89 o
   1   2   7       25.76       25.47      0.45 o
   2   2   7       64.08       64.55      0.81 o
   3   2   7       35.43       34.04      0.57 o
   4   2   7       18.19       19.03      0.71 o
   5   2   7        3.39        3.58      0.53 o
   6   2   7        0.90        0.68      0.52 o
  -7   3   7        9.56        8.82      1.04 o
  -6   3   7        5.49        6.04      0.66 o
  -5   3   7       15.73       16.46      0.60 o
  -4   3   7       26.11       26.76      0.99 o
  -3   3   7       23.58       23.08      0.68 o
  -2   3   7        0.21        0.50      0.23 o
  -1   3   7      247.82      250.29      2.83 o
   0   3   7      143.88      150.92      2.49 o
   1   3   7        7.18        9.23      0.70 o
   2   3   7      164.59      161.79      1.90 o
   3   3   7      155.18      161.63      2.10 o
   4   3   7        4.09        3.58      0.31 o
   5   3   7        5.22        5.55      0.82 o
  -7   4   7        3.52        2.75      1.69 o
  -6   4   7        8.83       10.83      0.72 o
  -5   4   7       10.47        9.90      1.07 o
  -4   4   7        7.07        5.85      0.34 o
  -3   4   7        6.12        5.12      0.25 o
  -2   4   7       28.00       28.94      0.51 o
  -1   4   7       71.52       76.47      1.36 o
   0   4   7        3.46        3.25      0.32 o
   1   4   7       10.86       11.64      0.41 o
   2   4   7       74.75       75.29      1.09 o
   3   4   7        4.85        4.31      0.32 o
   4   4   7        7.79        6.91      0.48 o
   5   4   7        3.30        2.01      0.68 o
  -6   5   7        3.45        2.91      1.50 o
  -5   5   7        5.55        5.36      0.56 o
  -4   5   7        2.28        2.79      0.58 o
  -3   5   7        6.08        6.06      0.23 o
  -2   5   7       80.36       78.37      1.64 o
  -1   5   7       21.89       22.43      0.44 o
   0   5   7        9.54        9.66      0.62 o
   1   5   7      121.09      122.11      1.73 o
   2   5   7      121.67      126.60      1.67 o
   3   5   7        9.71        9.41      0.92 o
   4   5   7        5.36        6.22      0.44 o
   5   5   7        6.22        7.96      0.86 o
  -6   6   7        3.43        2.68      0.91 o
  -5   6   7       20.91       21.82      0.89 o
  -4   6   7        5.18        5.15      0.77 o
  -3   6   7       18.29       16.83      0.61 o
  -2   6   7       85.06       86.13      1.90 o
  -1   6   7        1.95        1.78      0.41 o
   0   6   7        0.81        0.38      0.48 o
   1   6   7       93.53      103.17      1.69 o
   2   6   7       20.59       21.31      0.91 o
   3   6   7        3.66        3.99      0.43 o
   4   6   7        0.02       -0.49      0.49 o
  -5   7   7        3.45        1.73      0.72 o
  -4   7   7        5.03        4.99      0.82 o
  -3   7   7       21.69       20.83      0.54 o
  -2   7   7       22.55       22.37      0.79 o
  -1   7   7        3.95        3.37      0.57 o
   0   7   7       21.00       21.88      0.54 o
   1   7   7       33.06       35.90      0.78 o
   2   7   7       29.54       29.54      0.66 o
   3   7   7        0.26        0.81      0.44 o
   4   7   7        1.34        0.97      0.58 o
  -4   8   7        1.28        1.25      0.59 o
  -3   8   7        1.62        0.04      0.46 o
  -2   8   7        7.54        7.44      0.42 o
  -1   8   7       20.20       20.80      2.07 o
   0   8   7       16.18       17.20      2.03 o
   1   8   7        8.88       10.10      0.68 o
   2   8   7       20.82       20.46      1.71 o
   3   8   7        4.71        5.66      1.31 o
  -3   9   7        0.35       -0.53      0.95 o
  -2   9   7        0.07       -1.14      1.14 o
  -1   9   7        2.89        5.96      1.37 o
   0   9   7       10.70       13.97      1.33 o
   1   9   7        0.64        1.14      0.76 o
  -7   0   8        0.61       -0.15      1.06 o
  -6   0   8       13.50       13.46      0.65 o
  -5   0   8        0.51       -0.04      0.36 o
  -4   0   8       58.38       55.69      1.10 o
  -3   0   8       59.56       62.54      1.10 o
  -2   0   8        3.23        3.38      0.36 o
  -1   0   8       25.42       22.92      0.55 o
   0   0   8       19.46       17.43      0.57 o
   1   0   8       61.90       66.21      1.52 o
   2   0   8        3.66        3.66      0.46 o
   3   0   8       49.46       50.58      1.10 o
   4   0   8        4.63        5.13      0.70 o
   5   0   8       10.67       12.82      1.08 o
  -7   1   8        6.29        8.23      0.92 o
  -6   1   8        1.48        1.39      1.00 o
  -5   1   8       10.72        9.94      0.60 o
  -4   1   8        1.30        2.09      1.01 o
  -3   1   8       36.67       34.41      0.52 o
  -2   1   8        4.18        4.71      0.29 o
  -1   1   8       29.08       26.02      0.73 o
   0   1   8        2.28        2.31      0.31 o
   1   1   8        0.25        0.66      0.27 o
   2   1   8       14.77       14.65      0.34 o
   3   1   8       19.95       16.89      0.45 o
   4   1   8        8.99        9.20      0.65 o
   5   1   8        0.13        0.08      0.99 o
  -7   2   8       12.14       13.11      1.04 o
  -6   2   8        0.67        1.45      0.77 o
  -5   2   8        1.43        1.23      0.41 o
  -4   2   8       17.63       15.44      1.07 o
  -3   2   8       26.74       22.54      0.47 o
  -2   2   8       28.20       27.22      0.46 o
  -1   2   8       28.44       27.25      0.43 o
   0   2   8      131.34      129.96      2.55 o
   1   2   8        1.01        0.98      0.56 o
   2   2   8        5.06        6.09      0.27 o
   3   2   8        5.69        4.91      0.27 o
   4   2   8        0.12       -0.20      0.38 o
   5   2   8        0.98       -0.01      0.43 o
  -7   3   8        2.14        2.80      0.90 o
  -6   3   8        0.43        1.17      0.63 o
  -5   3   8        2.05        1.39      0.41 o
  -4   3   8        1.16       -0.23      0.35 o
  -3   3   8        1.66        2.25      0.34 o
  -2   3   8        7.26        6.19      0.26 o
  -1   3   8       61.43       67.90      0.91 o
   0   3   8       46.51       44.84      0.65 o
   1   3   8       20.77       20.53      0.52 o
   2   3   8       72.58       69.37      0.94 o
   3   3   8       36.44       35.94      0.67 o
   4   3   8        1.20        1.45      0.31 o
   5   3   8        1.80        2.68      0.59 o
  -6   4   8       10.79       13.56      0.81 o
  -5   4   8        9.44        9.24      0.55 o
  -4   4   8       11.42       11.59      0.88 o
  -3   4   8       10.22        7.81      0.29 o
  -2   4   8       10.90       11.66      0.88 o
  -1   4   8       37.23       38.95      0.59 o
   0   4   8       27.29       29.53      0.75 o
   1   4   8       23.54       24.38      1.16 o
   2   4   8        5.98        5.01      0.74 o
   3   4   8        2.67        2.23      0.75 o
   4   4   8        2.03        2.42      0.51 o
   5   4   8        0.25        0.90      0.54 o
  -6   5   8        6.55        5.87      0.69 o
  -5   5   8        7.02        6.53      1.01 o
  -4   5   8        1.78        1.50      0.37 o
  -3   5   8       45.65       42.95      0.85 o
  -2   5   8       65.15       60.72      0.97 o
  -1   5   8       22.72       21.66      0.48 o
   0   5   8       60.94       64.50      2.19 o
   1   5   8      324.86      355.28      4.77 o
   2   5   8       96.89      107.76      1.65 o
   3   5   8        2.64        2.11      0.42 o
   4   5   8        9.26        9.72      0.61 o
  -5   6   8        1.03        1.07      0.96 o
  -4   6   8        8.62        9.99      1.46 o
  -3   6   8       35.25       33.55      0.57 o
  -2   6   8       13.52       12.67      0.37 o
  -1   6   8        3.18        2.42      0.31 o
   0   6   8       36.20       37.17      0.74 o
   1   6   8       21.02       20.76      0.83 o
   2   6   8        7.44        8.60      0.45 o
   3   6   8        2.40        2.10      0.49 o
   4   6   8        0.39        0.50      1.62 o
  -5   7   8        3.14        4.75      1.04 o
  -4   7   8        1.72        1.56      0.85 o
  -3   7   8       18.39       17.35      0.63 o
  -2   7   8       53.31       51.32      0.86 o
  -1   7   8       13.33       13.16      0.46 o
   0   7   8       52.28       57.25      1.42 o
   1   7   8      226.48      258.92     10.35 o
   2   7   8       31.24       33.94      2.44 o
   3   7   8        4.70        4.80      0.54 o
  -4   8   8        7.03        6.78      0.95 o
  -3   8   8        8.66        9.49      0.82 o
  -2   8   8        7.79        8.11      0.78 o
  -1   8   8        7.93        6.74      0.57 o
   0   8   8       21.80       22.38      1.95 o
   1   8   8       17.67       17.27      0.84 o
   2   8   8       15.20       14.80      0.77 o
  -2   9   8        0.52        0.57      0.97 o
  -1   9   8       38.13       43.38      2.13 o
   0   9   8       35.70       40.54      1.96 o
  -7   0   9        1.97        2.49      0.97 o
  -6   0   9        1.55        1.37      0.25 o
  -5   0   9       25.75       24.74      0.87 o
  -4   0   9        0.02       -0.49      0.49 o
  -3   0   9       10.58        8.32      0.42 o
  -2   0   9        0.75        0.08      0.42 o
  -1   0   9       62.30       60.30      1.14 o
   0   0   9        6.50        5.30      0.55 o
   1   0   9       78.12       69.59      1.58 o
   2   0   9        2.70        1.99      0.40 o
   3   0   9        0.02        0.19      0.49 o
   4   0   9        0.56        0.53      0.63 o
   5   0   9        0.10        0.51      0.61 o
  -7   1   9        3.91        5.66      1.08 o
  -6   1   9        0.74        0.79      0.72 o
  -5   1   9       25.72       24.68      0.92 o
  -4   1   9        2.11        1.65      0.60 o
  -3   1   9        7.03        7.72      0.30 o
  -2   1   9        3.77        3.15      0.49 o
  -1   1   9      143.69      145.00      1.65 o
   0   1   9       19.08       17.59      0.45 o
   1   1   9       12.14       12.83      1.07 o
   2   1   9        2.32        1.80      0.28 o
   3   1   9        2.93        2.71      0.55 o
   4   1   9        7.24        7.25      0.50 o
   5   1   9        0.94        0.61      0.47 o
  -7   2   9        1.72        2.29      1.12 o
  -6   2   9        5.43        5.86      0.67 o
  -5   2   9        2.56        2.18      0.49 o
  -4   2   9       56.14       48.98      0.96 o
  -3   2   9       15.84       18.09      0.91 o
  -2   2   9       11.98       11.49      0.88 o
  -1   2   9       48.73       45.87      0.89 o
   0   2   9        1.98        1.96      0.25 o
   1   2   9        8.22        8.60      0.34 o
   2   2   9       15.91       15.04      0.74 o
   3   2   9        4.14        3.52      0.62 o
   4   2   9        1.22        0.90      0.31 o
   5   2   9        1.80        2.28      1.04 o
  -7   3   9        2.64        2.41      1.48 o
  -6   3   9        0.32       -0.40      0.74 o
  -5   3   9        0.68        0.21      0.58 o
  -4   3   9       56.79       49.03      1.05 o
  -3   3   9       25.83       20.59      0.45 o
  -2   3   9        1.79        1.56      0.27 o
  -1   3   9      254.41      267.42      3.11 o
   0   3   9      298.04      303.87      3.81 o
   1   3   9       12.94       10.48      0.48 o
   2   3   9       40.84       39.39      0.85 o
   3   3   9       12.50       12.51      0.75 o
   4   3   9        1.54        1.17      0.43 o
   5   3   9        4.10        4.03      0.62 o
  -6   4   9        2.70        3.55      0.59 o
  -5   4   9        0.01       -1.15      1.43 o
  -4   4   9       18.46       17.55      0.57 o
  -3   4   9       57.22       52.12      0.78 o
  -2   4   9       19.13       19.26      0.78 o
  -1   4   9       76.60       75.25      1.30 o
   0   4   9       92.28       92.08      1.35 o
   1   4   9        4.51        4.01      0.43 o
   2   4   9        5.08        4.65      0.43 o
   3   4   9        0.68        0.80      0.43 o
   4   4   9        0.77        0.12      0.86 o
  -6   5   9        4.58        6.30      0.71 o
  -5   5   9        2.97        3.31      0.64 o
  -4   5   9        0.90        0.71      0.46 o
  -3   5   9       58.07       54.60      2.05 o
  -2   5   9       18.51       15.65      0.37 o
  -1   5   9        1.68        1.08      0.39 o
   0   5   9      112.02      120.87      1.87 o
   1   5   9       95.44      100.49      1.80 o
   2   5   9        8.05        8.62      0.48 o
   3   5   9       10.85       11.39      0.61 o
   4   5   9       11.25       12.69      0.80 o
  -5   6   9        2.04        2.46      0.60 o
  -4   6   9        5.82        6.43      0.45 o
  -3   6   9        1.97        1.53      0.33 o
  -2   6   9        6.16        5.46      0.33 o
  -1   6   9        6.43        5.91      0.52 o
   0   6   9       13.82       14.57      1.12 o
   1   6   9       27.30       30.71      1.14 o
   2   6   9       10.76       10.39      0.74 o
   3   6   9        1.63        1.98      0.48 o
  -4   7   9        1.40        1.46      0.63 o
  -3   7   9        3.40        2.18      0.36 o
  -2   7   9        7.13        6.41      0.49 o
  -1   7   9        3.22        2.50      0.31 o
   0   7   9       29.61       28.78      1.90 o
   1   7   9       12.84       15.80      1.72 o
   2   7   9       32.42       34.84      1.03 o
   3   7   9        0.73        0.40      0.58 o
  -3   8   9        4.33        3.63      0.70 o
  -2   8   9        0.36        0.00      0.59 o
  -1   8   9        2.22        1.35      0.55 o
   0   8   9       14.49       15.57      0.87 o
   1   8   9        3.36        3.31      1.74 o
  -7   0  10        2.15        1.69      1.06 o
  -6   0  10       28.01       30.21      2.32 o
  -5   0  10       40.75       39.23      1.44 o
  -4   0  10        0.07        0.38      0.44 o
  -3   0  10       19.17       18.09      0.55 o
  -2   0  10      277.61      296.02      4.52 o
  -1   0  10       38.01       37.31      0.87 o
   0   0  10       34.34       34.92      1.06 o
   1   0  10        0.02       -0.25      0.46 o
   2   0  10        0.58        0.42      0.44 o
   3   0  10        7.16        7.44      0.63 o
   4   0  10        0.60        0.40      0.76 o
   5   0  10        0.32        0.04      0.65 o
  -7   1  10        0.92        0.69      1.71 o
  -6   1  10       18.48       18.19      1.14 o
  -5   1  10       88.64       86.24      2.26 o
  -4   1  10       24.00       20.94      0.53 o
  -3   1  10       58.54       56.23      0.80 o
  -2   1  10      826.34      872.01     13.43 o
  -1   1  10      544.69      547.91      5.85 o
   0   1  10       20.40       19.43      1.37 o
   1   1  10       27.34       22.61      0.52 o
   2   1  10       76.95       67.59      2.04 o
   3   1  10       15.21       16.17      1.69 o
   4   1  10        2.06        2.45      0.47 o
   5   1  10       19.97       22.61      2.29 o
  -6   2  10        1.17        1.10      0.62 o
  -5   2  10       20.71       18.74      1.76 o
  -4   2  10       34.25       30.66      1.16 o
  -3   2  10       13.37       12.67      0.34 o
  -2   2  10       94.76       97.46      1.18 o
  -1   2  10      149.00      156.76      1.85 o
   0   2  10       45.98       45.19      0.78 o
   1   2  10        9.30        7.65      0.33 o
   2   2  10        2.21        2.31      0.63 o
   3   2  10        3.46        3.16      0.28 o
   4   2  10        2.28        1.93      0.39 o
  -6   3  10        2.33        1.66      0.71 o
  -5   3  10        2.03        2.22      1.39 o
  -4   3  10       74.88       65.94      3.52 o
  -3   3  10      121.52      120.39      1.64 o
  -2   3  10        7.01        7.03      0.30 o
  -1   3  10      192.47      198.59      2.84 o
   0   3  10      279.77      287.80      3.67 o
   1   3  10        3.16        3.04      0.41 o
   2   3  10        6.50        6.03      0.31 o
   3   3  10        9.72        7.96      0.32 o
   4   3  10        1.12        0.57      0.62 o
  -6   4  10        2.46        1.90      0.67 o
  -5   4  10        4.00        3.98      0.57 o
  -4   4  10       17.19       17.34      1.20 o
  -3   4  10       47.85       50.17      0.86 o
  -2   4  10        0.64        0.53      0.23 o
  -1   4  10        4.53        4.39      0.26 o
   0   4  10       29.00       30.21      0.67 o
   1   4  10       14.50       14.76      1.45 o
   2   4  10        2.22        2.20      0.48 o
   3   4  10        3.38        1.49      0.55 o
   4   4  10       10.48       10.25      0.71 o
  -5   5  10        2.41        1.64      0.62 o
  -4   5  10       10.44        9.06      0.90 o
  -3   5  10       21.41       19.22      0.49 o
  -2   5  10        0.46        1.69      0.48 o
  -1   5  10        0.58        0.21      0.48 o
   0   5  10      100.02      109.87      1.78 o
   1   5  10       36.01       36.14      1.21 o
   2   5  10        7.36        7.48      0.50 o
   3   5  10        8.30        7.24      1.08 o
  -5   6  10        0.66        1.77      0.53 o
  -4   6  10        0.96        2.26      0.55 o
  -3   6  10        1.86        2.18      0.43 o
  -2   6  10        2.17        1.73      0.35 o
  -1   6  10        4.70        4.65      0.42 o
   0   6  10       13.55       14.35      0.59 o
   1   6  10        7.62        8.19      0.74 o
   2   6  10        1.31        0.12      1.26 o
   3   6  10        3.66        3.65      0.79 o
  -4   7  10        0.09        1.06      1.01 o
  -3   7  10        0.52        0.82      0.63 o
  -2   7  10        1.24        1.70      0.48 o
  -1   7  10        2.03        2.35      1.55 o
   0   7  10        3.54        3.51      0.47 o
   1   7  10        3.58        2.70      0.63 o
   2   7  10        0.51        0.27      0.48 o
  -2   8  10        0.50        1.01      0.78 o
  -1   8  10        0.47        1.69      0.68 o
   0   8  10        1.04        0.38      0.57 o
  -6   0  11        4.89        4.31      1.52 o
  -5   0  11        4.82        4.90      0.53 o
  -4   0  11        0.02        0.61      0.34 o
  -3   0  11        4.10        3.70      0.40 o
  -2   0  11      120.98      125.27      2.18 o
  -1   0  11        7.04        6.08      0.32 o
   0   0  11       22.43       21.89      0.80 o
   1   0  11       17.47       13.78      0.68 o
   2   0  11       21.75       18.47      0.91 o
   3   0  11        5.96        7.25      0.61 o
   4   0  11        0.18        0.93      0.85 o
  -6   1  11       23.45       20.59      2.22 o
  -5   1  11       10.65       10.04      0.45 o
  -4   1  11       15.52       15.08      0.45 o
  -3   1  11      193.77      203.05      2.66 o
  -2   1  11      331.63      352.76      4.09 o
  -1   1  11      158.90      167.44      2.01 o
   0   1  11        9.10        6.68      0.35 o
   1   1  11      104.12       86.23      1.73 o
   2   1  11        7.28        5.41      0.61 o
   3   1  11        1.55        2.27      0.45 o
   4   1  11       21.28       24.22      1.00 o
  -6   2  11       13.16       14.40      1.70 o
  -5   2  11        4.25        4.76      1.37 o
  -4   2  11        3.27        3.62      0.64 o
  -3   2  11       86.31       92.05      1.36 o
  -2   2  11       23.75       22.11      0.62 o
  -1   2  11        4.76        4.86      0.29 o
   0   2  11        8.34        6.62      0.33 o
   1   2  11        1.11        1.09      0.48 o
   2   2  11        3.84        4.10      0.38 o
   3   2  11        4.48        3.74      0.35 o
   4   2  11       10.53       12.88      0.80 o
  -6   3  11        2.67        3.21      0.70 o
  -5   3  11        1.60        1.11      0.79 o
  -4   3  11       95.70      101.62      2.12 o
  -3   3  11      113.51      120.75      2.21 o
  -2   3  11        8.82        7.58      0.32 o
  -1   3  11       77.47       79.10      1.23 o
   0   3  11       20.92       17.85      0.67 o
   1   3  11       36.96       35.08      1.43 o
   2   3  11       11.48        9.52      0.63 o
   3   3  11       22.59       24.31      1.11 o
   4   3  11        9.24        8.39      0.76 o
  -5   4  11        4.60        3.36      0.62 o
  -4   4  11       23.99       25.42      1.15 o
  -3   4  11       17.20       16.55      0.89 o
  -2   4  11       16.97       18.69      0.49 o
  -1   4  11       22.19       21.30      0.48 o
   0   4  11        4.68        4.94      0.55 o
   1   4  11        2.33        1.71      0.62 o
   2   4  11        0.63       -0.15      0.51 o
   3   4  11        0.54        0.04      0.53 o
  -5   5  11        2.99        1.85      1.00 o
  -4   5  11       28.13       28.83      2.26 o
  -3   5  11        4.90        3.57      0.40 o
  -2   5  11        0.05        0.03      0.20 o
  -1   5  11        2.70        2.37      0.40 o
   0   5  11       17.46       18.02      0.68 o
   1   5  11        2.17        3.44      0.82 o
   2   5  11        0.86        0.40      0.53 o
   3   5  11        0.90        0.45      0.64 o
  -4   6  11        9.17        8.71      2.62 o
  -3   6  11        6.40        4.89      0.65 o
  -2   6  11       13.67       14.78      0.73 o
  -1   6  11        3.28        3.31      0.69 o
   0   6  11       11.61       12.24      0.62 o
   1   6  11        5.22        4.80      0.69 o
   2   6  11        2.63        1.77      1.66 o
  -3   7  11        1.17        0.00      0.72 o
  -2   7  11        1.22        0.70      0.45 o
  -1   7  11        4.91        4.04      0.52 o
   0   7  11        1.02        1.66      0.49 o
   1   7  11        0.61        0.59      0.51 o
  -6   0  12        0.05       -2.13      2.13 o
  -5   0  12        0.11       -0.15      0.34 o
  -4   0  12        7.89        8.20      0.53 o
  -3   0  12       24.11       24.74      0.78 o
  -2   0  12        1.77        1.82      0.44 o
  -1   0  12       15.12       14.73      0.44 o
   0   0  12        0.87        2.07      0.91 o
   1   0  12        0.52        0.76      0.44 o
   2   0  12       10.57        8.94      0.65 o
   3   0  12        0.94        1.73      0.74 o
  -6   1  12        8.15        8.00      1.18 o
  -5   1  12        4.04        2.45      0.49 o
  -4   1  12        1.63        2.05      0.33 o
  -3   1  12       88.82       92.60      1.38 o
  -2   1  12       36.06       39.76      1.33 o
  -1   1  12       19.65       17.56      0.43 o
   0   1  12       23.75       20.49      3.18 o
   1   1  12        8.77        7.81      0.46 o
   2   1  12       11.44       11.03      0.57 o
   3   1  12        0.39        0.60      0.59 o
  -6   2  12        3.33        3.19      1.08 o
  -5   2  12        3.44        2.28      0.62 o
  -4   2  12        7.17        8.61      0.62 o
  -3   2  12        6.28        5.73      0.33 o
  -2   2  12       42.18       45.51      0.76 o
  -1   2  12        0.17        0.12      0.38 o
   0   2  12       17.03       15.85      0.60 o
   1   2  12        7.51        7.34      0.79 o
   2   2  12        5.88        6.38      0.49 o
   3   2  12        2.25        2.19      1.18 o
  -5   3  12        0.82        0.38      0.64 o
  -4   3  12       49.17       50.17      2.20 o
  -3   3  12       85.58       88.01      1.57 o
  -2   3  12        3.57        3.09      0.31 o
  -1   3  12       14.26       13.57      0.80 o
   0   3  12        8.52        5.70      0.37 o
   1   3  12        1.94        1.31      1.31 o
   2   3  12        0.88        0.92      0.52 o
   3   3  12       21.79       21.77      1.00 o
  -5   4  12        7.66        8.51      1.79 o
  -4   4  12       15.65       17.36      1.82 o
  -3   4  12       13.40       13.08      0.58 o
  -2   4  12        5.19        4.08      0.30 o
  -1   4  12        5.12        5.14      0.46 o
   0   4  12       15.90       16.33      1.55 o
   1   4  12        4.08        3.62      0.75 o
   2   4  12        6.73        7.84      1.30 o
   3   4  12        2.83        1.61      0.59 o
  -4   5  12       44.51       47.99      2.35 o
  -3   5  12        4.11        4.11      1.30 o
  -2   5  12        1.51        1.05      0.48 o
  -1   5  12       22.03       20.43      3.03 o
   0   5  12        2.53        2.95      0.85 o
   1   5  12        1.60        0.90      0.67 o
   2   5  12       15.09       18.12      1.44 o
  -3   6  12        2.54        2.22      0.71 o
  -2   6  12        2.57        1.98      0.55 o
  -1   6  12        2.87        2.47      0.88 o
   0   6  12        0.48       -0.01      0.57 o
   1   6  12        0.17       -0.61      0.68 o
  -2   7  12        1.01        1.82      0.63 o
  -1   7  12        4.76        4.19      1.29 o
  -5   0  13       13.18       17.79      2.32 o
  -4   0  13        0.06       -0.32      0.44 o
  -3   0  13        0.96        0.11      0.38 o
  -2   0  13       30.40       32.26      0.95 o
  -1   0  13        6.80        6.30      0.65 o
   0   0  13       14.87       17.11      0.82 o
   1   0  13        0.01       -0.06      0.49 o
   2   0  13        0.10        0.06      0.59 o
   3   0  13        5.12        1.10      1.99 o
  -5   1  13        2.98        2.47      0.53 o
  -4   1  13        3.51        3.46      0.38 o
  -3   1  13       22.60       24.22      0.95 o
  -2   1  13       13.23       13.33      0.45 o
  -1   1  13        2.25        2.34      0.39 o
   0   1  13        3.39        2.97      0.40 o
   1   1  13        1.81        2.35      0.74 o
   2   1  13        1.97        2.13      0.98 o
   3   1  13        0.81        0.38      0.53 o
  -5   2  13        1.04        1.28      0.85 o
  -4   2  13        4.46        5.92      0.99 o
  -3   2  13        1.85        2.43      0.38 o
  -2   2  13        0.47        0.55      0.57 o
  -1   2  13        6.82        6.49      0.44 o
   0   2  13        2.47        3.41      1.12 o
   1   2  13        8.66        8.86      0.70 o
   2   2  13        8.63        7.99      0.67 o
   3   2  13        1.41        1.90      1.09 o
  -5   3  13        0.48        0.30      0.58 o
  -4   3  13       16.60       15.99      1.42 o
  -3   3  13       29.68       33.08      1.69 o
  -2   3  13        5.81        5.05      0.35 o
  -1   3  13        2.35        2.56      0.65 o
   0   3  13       12.99       12.47      0.86 o
   1   3  13        1.12        1.67      0.75 o
   2   3  13        1.15        0.26      0.72 o
  -4   4  13        1.45        0.92      0.60 o
  -3   4  13        1.54        1.68      0.79 o
  -2   4  13        2.51        1.98      0.51 o
  -1   4  13        3.56        3.39      0.66 o
   0   4  13        1.88        0.59      0.73 o
   1   4  13        9.23        9.98      1.08 o
   2   4  13        0.22        0.07      0.77 o
  -4   5  13       31.56       31.28      1.34 o
  -3   5  13        3.28        3.29      0.66 o
  -2   5  13       13.20       15.39      1.16 o
  -1   5  13       18.42       17.44      2.07 o
   0   5  13        1.92        1.31      0.66 o
   1   5  13        5.60        7.07      0.81 o
  -2   6  13        1.59        1.44      0.60 o
  -1   6  13        2.75        3.55      0.71 o
   0   6  13        2.25        3.10      0.72 o
  -5   0  14        8.66        8.87      2.03 o
  -4   0  14        0.25        0.13      0.46 o
  -3   0  14        0.38        0.19      0.53 o
  -2   0  14        0.84        0.36      0.46 o
  -1   0  14        0.06       -0.49      0.49 o
   0   0  14        4.50        5.70      0.63 o
   1   0  14        0.31        0.25      0.53 o
   2   0  14        2.25        3.46      1.06 o
  -5   1  14        1.25        1.72      1.01 o
  -4   1  14        2.68        2.22      0.49 o
  -3   1  14        8.58        9.84      0.59 o
  -2   1  14        5.03        4.19      0.45 o
  -1   1  14        0.26       -0.44      0.44 o
   0   1  14        1.60        2.40      0.88 o
   1   1  14        6.89        6.38      0.55 o
   2   1  14        1.43        2.05      2.67 o
  -4   2  14        4.91        4.36      0.72 o
  -3   2  14        7.22        8.42      1.06 o
  -2   2  14        1.67        1.50      0.74 o
  -1   2  14        7.16        6.67      0.73 o
   0   2  14        3.56        4.31      0.95 o
   1   2  14        0.74        1.51      1.16 o
   2   2  14        0.06        0.01      1.15 o
  -4   3  14       12.22       13.33      0.85 o
  -3   3  14        6.57        8.32      1.05 o
  -2   3  14       18.37       18.61      1.03 o
  -1   3  14        6.16        6.25      0.90 o
   0   3  14       29.53       33.58      1.46 o
   1   3  14        8.02        9.52      1.33 o
  -3   4  14        0.77       -0.22      0.75 o
  -2   4  14        0.01       -0.60      0.60 o
  -1   4  14        1.73        2.75      0.82 o
   0   4  14        0.08       -1.00      1.00 o
   1   4  14        3.98        3.17      1.71 o
  -2   5  14        6.85        6.74      0.75 o
  -1   5  14        1.20        0.73      0.66 o
  -4   0  15        0.16        0.04      1.37 o
  -3   0  15        0.46        0.21      0.59 o
  -2   0  15        0.43       -0.04      0.61 o
  -1   0  15        5.94        6.30      0.82 o
   0   0  15        0.08       -0.85      0.85 o
   1   0  15        0.02       -0.82      0.82 o
  -4   1  15       33.22       39.29      1.65 o
  -3   1  15       12.15       11.15      0.98 o
  -2   1  15        5.24        4.09      0.58 o
  -1   1  15       64.74       82.35      2.44 o
   0   1  15       15.53       19.09      1.01 o
   1   1  15        1.93        3.73      0.62 o
  -3   2  15        1.51        1.66      0.56 o
  -2   2  15        1.42        2.31      0.85 o
  -1   2  15        3.23        1.54      0.69 o
   0   2  15       14.60       17.68      1.07 o
  -3   3  15        2.29        1.58      0.82 o
  -2   3  15        0.46        0.81      0.67 o
  -1   3  15        4.08        2.36      0.65 o
   0   3  15       13.54       13.37      1.43 o
  -2   0  16       19.15       18.63      1.23 o
 
